# Supplementary material for: Osteopontin—A Potential Biomarker for IgA Nephropathy: Machine Learning Application
Source: Biomedicines. 2022 Mar 22;10(4):734. doi: 10.3390/biomedicines10040734 (PMC9025015; doi:10.3390/biomedicines10040734)
Supplement: Supplementary file 1 [file biomedicines-10-00734-s001.zip]

Archive with 4 entries (4 files):
- File S1
- File S2.xlsx
- Table S1.pdf
- Tables S2-S4.pdf
