# Supplementary material for: Osteopontin—A Potential Biomarker for IgA Nephropathy: Machine Learning Application
Source: Biomedicines. 2022 Mar 22;10(4):734. doi: 10.3390/biomedicines10040734 (PMC9025015; doi:10.3390/biomedicines10040734)
Supplement: Supplementary file 1 [file biomedicines-10-00734-s001.zip › File S2.xlsx]

## Sheet: overlap groups
Proteins annoteted with "platelet" term in the Uniprot database #1340		569 SPP1 interactors, 68 1st shell, 500 2nd shell		overlap 74 proteins platlet and spp1 interactor		68 proteins directly interacting with SPP1, STRING-db high confidence	8 proteins directly interacting with SPP1 and annoteted with "platelet" term.
ABL1		ABL1		ABL1		BCAR1	BCAR1
AKT1		ACAN		AKT1		CDC42	CDC42
APOA1		ACP5		APOA1		IGF1	IGF1
ARRB1		ACTR2		ARRB1		PDGFA	PDGFA
ARRB2		ACVR1		ARRB2		PDGFB	PDGFB
ASAP1		ACVR2A		ASAP1		RAC1	RAC1
BCAR1		ACVR2B		BCAR1		RHOA	RHOA
BTK		AHSG		BTK		VEGFA	VEGFA
CARD9		AKAP13		CARD9		ACP5
CASP3		AKT1		CASP3		ALB
CBL		ALB		CBL		ALPL
CD36		ALPL		CD36		AP4M1
CD63		AMER1		CD63		AP5M1
CD9		ANGPT2		CD9		BGLAP
CDC42		ANLN		CDC42		BMP2
CRK		AP4B1		CRK		CBFB
DOCK1		AP4E1		DOCK1		CD44
DOCK2		AP4M1		DOCK2		CFH
DOCK7		AP4S1		DOCK7		COL1A1
DOCK8		AP5B1		DOCK8		CTNNB1
DOCK9		AP5M1		DOCK9		CXCR4
EP300		APC		EP300		DSPP
EXOC1		APC2		EXOC1		F2
FGF2		APOA1		FGF2		FAM20C
FGFR1		AR		FGFR1		FN1
FLNA		ARAP3		FLNA		GSTM1
FYN		ARFIP2		FYN		IBSP
GNAQ		ARHGAP1		GNAQ		IFITM3
GP1BA		ARHGAP17		GP1BA		IGFBP5
HDAC1		ARHGAP32		HDAC1		IRAK1
IGF1		ARHGAP35		IGF1		IRF7
IGF1R		ARHGAP5		IGF1R		ITGA1
IGF2		ARHGDIA		IGF2		ITGA2
IL1R1		ARHGDIB		IL1R1		ITGA4
IL6		ARHGDIG		IL6		ITGA5
ILK		ARHGEF1		ILK		ITGA6
IRS2		ARHGEF11		IRS2		ITGA7
ITIH4		ARHGEF12		ITIH4		ITGA8
JAK2		ARHGEF2		JAK2		ITGA9
KALRN		ARHGEF25		KALRN		ITGAV
LAT		ARHGEF28		LAT		ITGB1
LCK		ARHGEF3		LCK		ITGB3
LCP2		ARHGEF6		LCP2		ITGB5
LYN		ARHGEF7		LYN		ITGB6
MET		ARHGEF9		MET		MAP3K1
MUC1		ARNT		MUC1		MAP3K14
MYO9B		ARRB1		MYO9B		MEPE
NCK1		ARRB2		NCK1		MGP
NOS3		ASAP1		NOS3		MMP2
NRP1		AXIN1		NRP1		MMP3
PAK2		AXIN2		PAK2		MMP7
PDGFA		BAIAP2		PDGFA		MMP9
PDGFB		BCAR1		PDGFB		MYD88
PDGFC		BCAR3		PDGFC		PPIC
PLCG1		BCL9		PLCG1		PTK2
PTEN		BCL9L		PTEN		PTK2B
RAC1		BECN1		RAC1		RUNX2
RAP1A		BGLAP		RAP1A		RUNX3
RHOA		BIRC2		RHOA		SP7
RUNX1		BLNK		RUNX1		SPARC
SHC1		BMP2		SHC1		SPP1
SRC		BMPR1A		SRC		SYK
SRGN		BMPR1B		SRGN		THBS1
TGFB1		BMPR2		TGFB1		THBS2
TIMP1		BSG		TIMP1		TNFRSF11B
TIMP3		BTK		TIMP3		TNFSF11
TLN1		BTRC		TLN1		TUBB4A
TLR4		C3		TLR4		VTN
TNIK		CALR		TNIK
VAV2		CARD9		VAV2
VEGFA		CASP3		VEGFA
VWF		CASP8		VWF
WNT3A		CAV1		WNT3A
ZYX		CBFB		ZYX
TGFB3		CBL
HGF		CBY1
RASA1		CCND1
CDK2		CD19
CD68		CD22
ACTB		CD248
APOE		CD36
LRP1		CD3E
EGF		CD4
PGFRA		CD44
PGFRB		CD47
PF4V		CD63
PDGFD		CD74
PLF4		CD79A
MMRN1		CD79B
CXCL7		CD81
PAFA2		CD9
JAM1		CDC42
ITB3		CDC42BPA
ITA2B		CDC73
PAFA		CDH1
GPIX		CDH11
GP1BB		CDH17
GPVI		CDH2
PTAFR		CDH3
LOX12		CDH5
P2Y12		CDKN1B
PECA1		CEBPB
G6B		CFH
PEAR1		CFI
Q5U0J5		CHD8
A0A024R2U8		CHN2
A8K3M3		CHRD
A0A024R9E9		CHUK
L7WKL1		CIT
A0A6B9NYH9		CLEC1B
F1C626		CLEC4E
Q6FIB4		CLEC7A
Q3L8U2		COL17A1
M0R323		COL18A1
H3BM21		COL1A1
A5CKE2		COL1A2
Q13965		COL3A1
D0PNI2		COL5A2
A0A024R191		CPB2
V9HW44		CREBBP
F1C630		CRK
E0D854		CRKL
A0A387LBM6		CRP
D9IX63		CSNK1A1
E0D853		CSNK1E
J3KN71		CTBP1
Q2YFE1		CTGF
K7EIW7		CTNNA1
A0A024R244		CTNNA2
I3L3N5		CTNNA3
A0A024R328		CTNNB1
F1C632		CTNNBIP1
Q9NNZ2		CTNND1
A0A024R1R5		CTTN
A0A024R7Z9		CUBN
C9JPQ9		CUL5
H0Y9N2		CXCL12
F8WDG3		CXCL14
Q6LAN8		CXCR4
Q7Z664		DAAM1
O43705		DAG1
D3JV41		DCC
Q9UE57		DCN
A0A0S2Z3E8		DDX58
A0A193AU54		DIAPH1
F1C625		DIAPH3
C9JC84		DLX5
A6PVP2		DOCK1
A0A0A1ED81		DOCK10
A0A193AUV8		DOCK2
Q6LBZ0		DOCK7
Q9HCN5		DOCK8
A0A516AFI0		DOCK9
Q16183		DPP4
A0A024R778		DPYSL3
A0A140GX61		DSPP
A9UJP0		DVL1
M0QXS6		DVL2
W0S0X4		DVL3
B4E1D3		ECT2
F1C628		EGFR
MICA1		ENSP00000417517
RAB6A		ENSP00000453858
RBP10		EP300
RBGPR		ERBB2
RA51C		ERVW-1
RAF1		ESR1
SEPT8		EXOC1
SGK1		EXOC7
P2RX6		EZH2
SH2B1		EZR
TCPZ		F2
TJAP1		F2R
PRSR2		F2RL2
PRC2A		F2RL3
S10A6		F3
SCAM2		F5
SLN14		F8
SGPL1		FADD
STX7		FAM20C
RASA3		FBLN1
SCG3		FBXW11
RARR2		FCER1G
S35D3		FCGR1A
SORL		FCGR2A
SH3G1		FCGRT
ST1A3		FGA
STR3N		FGB
SPRC		FGD1
SEPT4		FGF2
T22D4		FGFR1
TMX3		FGG
SCRN1		FHL2
TKT		FLNA
ERO1B		FLT1
G6PD		FLT4
GCSP		FMN1
H2AB1		FMNL2
H2AX		FN1
HINT1		FNBP1L
KPCB		FOS
PP2AB		FOXM1
RPGF1		FOXO1
SHIP2		FOXO3
SH2B2		FYN
SGT1		FZD1
TBB1		GAPDH
QSOX1		GCG
SC22B		GGCX
SPE39		GJA1
SIN3A		GNAQ
TBA4A		GP1BA
TAL1		GP6
TFF3		GPRC6A
RAB4B		GRB10
RHOD		GRB2
RS14		GRB7
SPN90		GREM1
TB15B		GSK3A
TAOK1		GSK3B
PRAF3		GSTM1
SODC		HDAC1
STK10		HDAC4
TRPC6		HDAC6
RAP2A		HFE2
RALA		HIF1A
SH2B3		HMMR
TYB4		HNF4A
PGRC1		HPX
SNX17		HSP90AA1
SNAPN		HSPB3
SPTB2		HSPG2
SPSY		HYAL2
TX264		IBSP
SYNRG		IFI35
TMX1		IFI6
TRPC7		IFIT1
RA51B		IFIT3
SAP		IFITM2
SEPT6		IFITM3
SNTB1		IFNB1
SKIV2		IGF1
S39A7		IGF1R
SUSD1		IGF2
PDPN		IGF2R
PGM2		IGFALS
SET1B		IGFBP1
SLAP1		IGFBP2
PLMN		IGFBP3
PTGIS		IGFBP4
RCAS1		IGFBP5
RAB14		IKBKB
RHG01		IKBKG
TAGL2		IL10
RUVB2		IL1B
SCUB1		IL1R1
TMM40		IL1RAP
VEGFD		IL6
PDCD5		ILK
PYGB		INS
RABX5		INSR
THAS		IQGAP1
TOM70		IQGAP2
PPIA		IRAK1
PSD12		IRAK2
STXB3		IRAK3
STIM1		IRAK4
SYAP1		IRF3
TAFA5		IRF4
TRFE		IRF5
PTN2		IRF7
RAB1A		IRS1
RN181		IRS2
SL9A1		ISG15
SHC2		ITCH
TSC1		ITGA1
OSBP1		ITGA11
STXB1		ITGA2
STOM		ITGA2B
ST1A1		ITGA3
THTR		ITGA4
TRIPB		ITGA5
PRKDC		ITGA6
PTN7		ITGA7
PSMD5		ITGA8
SHAN3		ITGA9
SREC		ITGAV
TPM4		ITGB1
PTN11		ITGB1BP1
RBBP5		ITGB2
RAB38		ITGB3
UBE2K		ITGB4
UBS3B		ITGB5
VISTA		ITGB6
TBCD5		ITGB7
TM9S4		ITGB8
S10A4		ITIH4
SAMH1		ITSN1
SLAF5		JAK2
SRGP3		JUN
VDAC2		JUP
PFKAM		KALRN
PTGDS		KDR
RS27A		KLF4
SPB7		KRIT1
SNAG		LAMA5
STYK1		LAT
RAP2B		LCK
MYO1E		LCN2
NFE2		LCP2
NSMA		LEF1
STXB2		LGALS3
PTN12		LGALS9
SET1A		LGR4
PCSK7		LIMK1
PFKAP		LOX
SEC13		LPXN
SAP3		LRP2
SEP11		LRP5
PARPT		LRP6
PCDA2		LY96
PAR1		LYN
P3C2A		MADCAM1
RPN2		MAGI2
MY18A		MAP2K1
PROF1		MAP2K4
PTSS2		MAP3K1
RAP1B		MAP3K11
P2RY1		MAP3K14
PPME1		MAP3K5
PDLI1		MAP3K7
RB11A		MAPK8
RGS14		MCF2
RAB4A		MCF2L
RHG06		MED12
PA24C		MEPE
PA1B3		MET
PBX2		MFGE8
PHAR2		MGP
RABE1		MLLT4
HBG2		MMP14
HPS6		MMP2
IFN21		MMP3
PAR3		MMP7
PAXI		MMP9
P2RX4		MSN
PP2AA		MSX2
KAPCG		MUC1
MP2K2		MX1
PA24A		MX2
HD		MYC
IQGA2		MYD88
ISL1		MYO9B
MEIS1		MYOM2
MOV10		NANOG
H2A1C		NCF2
IFN16		NCK1
MRP4		NCKAP1
PDE3A		NCOA2
PBX1		NEDD9
ENTP1		NET1
H2B1C		NF2
KMT2B		NFKB2
OSTF1		NFKBIA
ODPA		NGFR
P2RX5		NLK
PELO		NOG
HM20B		NOS3
IF4H		NOTCH1
KNG1		NPNT
MAP1B		NR5A1
PI3R6		NR5A2
MATK		NRP1
NSF1C		NRP2
PABP4		NTRK1
PCDH7		OAS1
MY18B		OAS2
LRP8		OAS3
MYLK		OASL
PAI1		PAK1
PGFRL		PAK2
LYPA1		PAK3
PCAT2		PAK4
PP1A		PAK6
PPGB		PAK7
PDPK1		PARD3
PP1B		PARD6A
PRS7		PARD6B
PA2GA		PARD6G
PLOD2		PDGFA
PPID		PDGFB
RCOR1		PDGFC
NAGK		PDGFRA
MYCD		PDGFRB
NDRG4		PECAM1
P2RX1		PELI1
PGH1		PELI2
PTPRJ		PGF
H2B1J		PIK3CB
GSTP1		PIK3R1
HPS4		PITX2
ILEU		PKM
KPCD		PKN1
PD2R		PKN2
PTN6		PKP2
PSN1		PLAU
RAB32		PLAUR
RAB37		PLCG1
SVIL		PLD1
VAMP3		PLG
SPP24		POSTN
TSN32		POU5F1
TSN9		PPARG
UTY		PPIC
WDR1		PPP1R12A
PE2R3		PREX1
SRF		PRKCA
TERA		PRKCI
TSTD1		PRKCZ
TGFI1		PROC
VAV3		PROP1
UBA7		PSEN1
ZN185		PTEN
TM109		PTK2
VP33B		PTK2B
TXK		PTPN1
UB2V2		PTPN11
WDR5		PTPN12
PRR5		PTPN2
TCPA		PTPN6
VDAC1		PTPRC
Z385A		PTX3
XPP1		PXN
XCT		RAC1
VAMP7		RACGAP1
VPS4B		RAP1A
VAV		RAP1GDS1
PDIA3		RAPGEF1
P2RX2		RAPGEF2
PTN1		RB1
KAP1		RDX
MYH9		RGMA
PDC10		RGMB
PI2R		RHOA
PI51A		ROCK1
KPCT		ROCK2
MAFK		RSAD2
PLS1		RTKN
PYRG1		RUNX1
HEM2		RUNX2
HPS1		RUNX3
HPS5		RUVBL1
KCC1A		RUVBL2
LRIG2		SAG
PSD11		SAT1
PNPH		SDC1
RETR2		SDC2
NRBP		SDC4
PLEK		SELE
MOB1A		SELP
KAPCA		SEMA7A
MYB		SERPINA5
P2RX7		SERPINA6
RGS18		SERPINC1
MIC27		SERPIND1
PK3CB		SERPINE1
PRDX6		SHBG
TTHY		SHC1
SNP23		SIAH1
SNX3		SKP1
TF		SLC7A11
TPOR		SLC9A3R1
UFO		SMAD1
OLA1		SMAD2
P85A		SMAD3
PEBB		SMAD4
PFKAL		SMAD5
RPGF2		SMAD6
TSP2		SMAD7
LIMA1		SMARCA4
M3K5		SMURF1
MERTK		SOX17
VP33A		SOX2
P53		SOX6
PRG4		SOX9
RBNS5		SP7
RICTR		SPARC
TPM3		SPP1
TNR6B		SRC
VASP		SRGN
TPO		STAT1
TPA		STAT2
TNR6C		STAT3
TGFB2		SYK
ZW10		TAB2
A0A140T9V1		TAX1BP3
E0D852		TBK1
F1C629		TBL1X
H0YEE7		TBL1XR1
A8K7N8		TBX21
A0A024R0V4		TBX5
A0A024R0L6		TCF4
E5RJ14		TCF7
A0A140VJJ6		TCF7L1
H0Y757		TCF7L2
Q16192		TCHP
A0A0S2Z3J6		TEK
B2R7Z4		TERT
Q9UE56		TGFB1
D0AB13		TGFB1I1
E7ERZ9		TGM2
V9GYV7		THBD
A0A1D5RMN4		THBS1
A0A0G3VR70		THBS2
P78450		TIAM1
Q8NFD8		TIMP1
Q9UGN0		TIMP2
M0R389		TIMP3
A0A6Q8PGF8		TIRAP
A8K852		TJP1
A0A087WUA0		TLE1
A0A0G3VSQ7		TLN1
A0A140GX62		TLR1
I3L384		TLR2
M0R1K3		TLR3
Q9BZN6		TLR4
B7Z8U8		TLR5
A0A024RD39		TLR6
L7UUZ7		TLR7
Q7KYV2		TLR8
Q3KRA7		TLR9
A0A7I2YQB6		TNFRSF11A
D1MER8		TNFRSF11B
A0A2D1PGY7		TNFSF11
A0A0H3WE82		TNIK
A0A7I2V5S1		TNK2
Q32M96		TOLLIP
D9IX64		TRAF1
E7EU05		TRAF2
J3KNE3		TRAF3
Q1PBM2		TRAF6
F1C634		TRIO
B7Z8Y6		TRIP10
A0A6Q8PFU3		TRIP6
E9PJX8		TUBB4A
Q6P5Z4		TWIST1
B3KUB8		TYROBP
B2R9K4		VAV1
A8K2W6		VAV2
B4DTY9		VCAM1
A0A0H3WBE8		VCAN
A0A0A0MRJ7		VCL
A0A024R8Y9		VDR
F1C633		VEGFA
V9HVY1		VHL
A0A024R219		VTN
Q6NSD8		VWF
B1APP6		WAS
A0A0H3WDK6		WASL
A0A193AUC0		WNT1
Q13731		WNT3A
A0A024R6K5		WNT8A
A0A384NYY3		WNT8B
D3DP16		XPO1
A0A0C4DGZ8		YAP1
F1C636		YES1
B7Z6C3		YWHAZ
A0A140GX60		ZYX
C1L3E0
Q99648
M0QZT2
E9PC45
A0A6Q8PFT2
A4D1B1
E7EX47
V9GY25
A0A5E4DMZ9
A0A0S2Z452
B7ZLJ5
H3BRN4
E0D851
A0A193AUJ5
C9JU00
A0A075B728
A0A6M6RJQ2
D6RG11
A0A024RD16
I3L495
A0A0G3VPD9
A0A140GX63
Q14968
A0A7D5B980
A8K660
H7BYW6
Q86Z09
A2N4T7
F2Z2F7
A0A075B727
B4DF38
L7UYB8
Q7Z4J1
Q16193
A0A142FHB8
A0A140VK24
A0A669KBD1
A0A6Q8PH33
A0A0U1RRH6
E5RII0
H0Y3Y3
D6RDX0
B2RDK7
Q53VS6
L7URT5
I6S2Y9
D6RJH0
D6RGL0
Q8WTZ9
A8KAM8
Q6DN23
A0A7D4XDC1
A7U833
O15187
D9IX65
A0A0G3VQ57
E9PLT1
A0A0A1EAI1
A0A0S2Z5U8
A0A0H3WDH4
A0A0H3WC42
A0A0G2JJG8
Q4W594
A0A6Q8PG63
L7UV37
A2NWD3
E5RH16
A0A024R571
A0A140T9L8
D6RIG5
H0YD37
B4DW58
Q16120
D3DP13
V9HWG7
A0A0A0MSC4
E7EVU1
I3L4X8
Q9NNY7
A0A7D4XPZ8
B4E3A5
F1C639
PF21A
PROS
S29A2
SNAA
SYFA
RB27B
SRP68
SC6A4
SEPP1
STXB5
PDLI7
PTN
RADI
RTN1
SBDS
SAA1
SEM4D
SEPT2
SEPT5
SHB
PA2GX
PLCG2
SIN3B
SYRC
TA2R
TAC2N
RBP1
RAB31
SCPDL
SORT
SPTB1
RAB5A
RSU1
SCFD1
TNR6A
SRC8
PI3R5
SP1
STK39
5HT2A
ANS1A
CH10
COG5
DOK3
GMIP
GNAS1
ADA2B
ADCY6
CNN2
GNAI3
H2B1K
H2A2A
2A5D
AGO3
AMPD2
CATD
DOCK3
FMO3
EPHB2
GATA4
GPTC8
H2A1J
H2BFS
ITAM
2A5B
ACLY
FHL1
GCP60
HPSE
ABI1
ACTG
ADDA
CHM2A
CKLF6
DDX18
DOC11
ENDD1
ANR26
ASH2L
CALU
CAVN2
CLIC1
CXL10
DOC10
EIF3D
1433B
AKA10
BLK
HBE
HPGDS
HUWE1
DGKD
IFN14
IFNA2
LY66F
MAP4
DCTN2
FGR
IFNA8
ARI5B
CO6A1
CLAP1
ATPO
ATLA1
CARL1
COASY
2A5G
ABHGA
ARPC4
ATS18
CO9
ARHGC
ANFY1
ARPC5
CLAP2
BGAL
CAZA2
CD37L
CLUS
DOK1
COF1
ANM6
APT
CO5A1
CSK23
BL1S2
BL1S6
CD40L
CDN2D
4EBP1
AKIB1
AP3D1
BAG6
CC50A
CD151
AMRP
C1GLC
CO3
DTBP1
DTD1
ANR12
CAN2
CSN3
CREB1
ANM1
ARPC3
ARPC2
ATP7A
CASP9
APLP2
ASAP2
BL1S1
CATW
CERS2
CD2AP
CXCR3
CTIF
ABRAL
AGO1
AOFB
C1TC
CING
GATA6
GAS6
CHID1
DGKZ
2AAA
AAPK1
CABL2
DGKH
EGFL7
ASAH1
CCDC6
DIAP1
ECHB
DOPD
ABCA1
2A5E
AGO4
ACTN2
ANXA5
AT2A1
BNIP2
CANT1
CHPT1
CO1A1
FGF6
G3P
GATA2
ADA2A
C1QT1
ERN1
AKT2
ADIPO
BCR
CDK5
DAD1
ARBK1
CALX
CCNY
ENPP4
FLNC
FIBP
FRM4B
ANT3
FOG2
A1BG
2AAB
CO2A1
DGKA
1433Z
ALDOA
ACSA
AP1M1
AT2A2
ATS13
4ET
CD109
COR1B
EMIL1
AKAP1
AGFG1
ACTN4
CLC1B
BRPF3
AAKB1
ACTN1
BL1S4
CCD22
CND3
DPY30
GNAS2
FA11
ARC1B
ARHG2
CAP1
CALCA
CEAM1
CFAD
COMP
DCXR
DNJC5
DGKI
AT2A3
CBLB
CD226
DGKK
ECM1
ENTP2
A1AT
ACBP
1433E
ADDG
BL1S5
CAZA1
CENPR
COLA1
DGKQ
ADA2C
COPB2
DGKG
ABLM1
AP3B1
BIP
CASS4
CLIP2
CSPG4
DBNL
ECE1
A2MG
CBX5
DEMA
DEST
DLRB1
ENPP7
ERP44
GNA11
CABL1
ECH1
ERBIN
APOH
CH60
CHSP1
CXCL5
EF1G
FAK2
GIT1
GTPB2
FA7
FGD3
IL11
HYAS2
HYOU1
LEG1
AACT
ANXA3
BORG5
HABP4
FA5
ERF1
FCERG
GATA5
FXL20
IRF2
HDAC2
HMGB1
IL6RB
IPYR2
ENPP6
EHD1
FKB1A
GBB1
LHPL2
LASP1
ENPL
EHD3
FLI1
GATA3
HIP1
HS90B
ITA5
JUPI1
EPIPL
FOG1
IFNB
ITB1
KAD3
IPO7
KPCL
LFTY2
EFTU
H2AV
IF4G1
HYAL1
IRAG1
KAP0
KSYK
LMAN1
DNM1L
FLNB
FIBA
GNA15
2A5A
A1AG2
1433F
CD177
CLPT1
GATA1
COTL1
FA8
GBG2
KMT2C
ADA10
ACTBM
CCNA2
CIP4
CLH1
COG3
CAPZB
DOCK5
ESYT1
GBG5
1433G
1433T
CALM1
DREB
DRB3
ADA17
ANO6
APOB
CDS2
DYN1
EPAS1
ERRFI
FGFR2
A4
ADSV
AT8A1
BKRB2
BL1S3
CO3A1
CSRN1
EHD2
ABCF1
ANM5
APOD
CATA
FIBB
A1AG1
A2AP
CIB1
CO4A1
FAK1
GELS
GBF1
GNA13
DGKE
ETV6
FYB1
H2AJ
LPP60
MDR1
ABLM3
ALEX
ALBU
ANK1
C1QBP
CLIC4
IF2P
IFNA5
IPP2
GFI1B
HBG1
IFNA1
IF4G3
IFT81
MAP11
ITA10
IN35
MARE2
IVD
KPYM
FAM3C
FETUA
GNA12
IFNA4
ITPR3
LG3BP
F177A
EPS15
H2B1B
MAOM
H2A1D
ITA2
LIPS
LYAM3
MINK1
DHSO
HBD
LCAT
MK03
MP2K3
CSRP1
DOCK4
H2B1D
MARK2
MK14
DGKB
EI2BE
IFN10
IFN17
ISLR
MAGD2
MIF
FAAH1
FLII
FER
FIBG
FZD6
GPDM
H2B2E
MEF2C
MOES
HBB
ITA1
ITPR2
H2AZ
HBA
HRG
JAM3
KPCA
KGP1
KMT2E
LAMP2
M3K7
MTSS2
FINC
GA2L1
MAFF
GNAI2
KPCE
LEUK
HDGF
K1C12
H33
KMT2A
HIP1R
HPS3
IRF1
K2C1
KAP2
MILK2
NCK2
MYCBP
HAP28
H2A2C
ITA6
IF2G
HYAS1
JHD2C
NB5R1
MFN1
MK01
MTSS1
PLPL9
PMGE
PKHA1
NPL4
HSPB1
HS90A
IFT20
OSBL3
IP3KB
ITPK1
KAP3
PDE4D
PCDBG
PDLI5
LAIR1
MAFG
NPHN
NCEH1
NHLC2
NSMA2
IFNA7
KI13B
LIMS1
NGF
H2B3B
H32
MAVS
37196
ML12A
PDIA6
GNAT3
GLU2B
H2B1L
M3K2
LYOX
HGS
LYRIC
P2RX3
IPSP
LFG3
KPCG
LS14A
NBEL2
NHRF1
H2B1M
PKDCC
NEK2
NR4A3
H2B1H
MTOR
H2B1O
IFNA6
IC1
GPV
IF4G2
KAPCB
MLC1
GNA14
GRAP2
H2A1B
H31
KAIN
H4
KSR1
H2B1N
GRP2
LYPL1
ITPR1
ENPP2
F13A
H2B1A
KDM1A
KMT2D
MANF
MK13
MFN2
UB2G1
URP2
UBE4A
TXNIP
TSP1
UPAR
TCPB
VINC
TEBP
VEGFC
TRML1
VAPB
SYMC
TETN
TITIN
TPH1
TB15A
UBP24
DOCK6
FHOD1
ITIH3
SYYC
TENS1
TYPH
VMAT2
VPS45
TRPC3
TCPD
THRB
SYTL4
TP53B
ZDHC8
VTNC
WEE1
WIPF2
TYRO3
ZO2
PGH2
PP14A
RAN
PK3CA
PK3CG
RHG35
REPS1
LTBP1
PAR4
PCYXL
PA1B2
PROL4
LRMDA
PCAT1
PI51B
MYPT1
NDUAB
MYL9
NDRG2
PDIA1
KAT2B
LRRF1
LPIN2
TEC
TM245
ZN363
ZCCHV
TRBM
UROK
WASP
VEGFB
VTI1B
SYUA
TOR4A
TNR5
TM258
ZFAN5
TXNL1
B4DZN3
Q4KMR3
A9UJN9
H3BST1
A0A0G3VRE1
A0A0S2Z5J4
D3JV43
Q16191
Q9BQF3
L7UW06
F6KD01
A0A2D1WBA2
Q53F23
E7EWI4
Q5VSR5
Q9P2Z8
Q8WW76
D3K4I3
C9JEU5
F1C627
A0A7D4XHZ3
B2R9U4
A0A0S2Z3M3
B2R9K6
A0A075B737
A0A0S2Z3P3
ADRB2
BOLA2
CEL2A
CO1A2
CYRIB
CT027
GDN
GNAI1
EMD

## Sheet: 569 proteins
#node	identifier	domain_summary_url	annotation	other_names_and_aliases	#node
ABL1	9606.ENSP00000361423	Tyrosine-protein kinase ABL1; Non-receptor tyrosine-protein kinase that plays a role in many key processes linked to cell growth and survival such as cytoskeleton remodeling in response to extracellular stimuli, cell motility and adhesion, receptor endocytosis, autophagy, DNA damage response and apoptosis. Coordinates actin remodeling through tyrosine phosphorylation of proteins controlling cytos…	https://smart.embl.de/smart/DDvec.cgi?smart=1149:SH3(83|139)+SH2(144|227)+TyrKc(261|512)+FABD(1023|1149)+	1AB2,1ABL,1AWO,1BBZ,1JU5,1OPL,1ZZP,2.7.10.2,25,2ABL,2E2B,2F4J,2FO0,2G1T,2G2F,2G2H,2G2I,2GQG,2HIW,2HYY,2HZ0,2HZ4,2HZI,2O88,2V7A,3CS9,3EG0,3EG1,3EG2,3EG3,3EGU,3K2M,3PYY,3QRI,3QRJ,3QRK,3T04,3UE4,3UYO,4J9B,4J9C,4J9D,4J9E,4J9F,4J9G,4J9H,4J9I,4JJB,4JJC,4JJD,4TWP,4WA9,4XEY,4YC8,4ZOG,5DC0,5DC4,5DC9,5HU9,5MO4,5NP2,5OAZ,6AMV,6AMW,6BL8,6NPE,6NPU,6NPV,A0A023PX70,A0A024R8E2,A3KFJ3,AAA51561.1,AAB60393.1,AAB603…	ABL1
ACAN	9606.ENSP00000387356	Aggrecan core protein; This proteoglycan is a major component of extracellular matrix of cartilagenous tissues. A major function of this protein is to resist compression in cartilage. It binds avidly to hyaluronic acid via an N-terminal globular region; C-type lectin domain containing	https://smart.embl.de/smart/DDvec.cgi?smart=2530:SIGNAL(1|16)+IG(36|149)+LINK(151|248)+LINK(252|350)+LINK(476|573)+LINK(577|675)+EGF(2282|2314)+CLECT(2320|2441)+CCP(2447|2503)+	176,4MD4,AAB48068.1,AAH36445.1,AC103982,ACAN,ACAN-001,ACAN-002,ACAN-003,ACAN-004,ACAN-005,ACAN-006,ACAN-008,ACAN-201,ACAN-202,AGC1,AGCAN,Aggrecan,Aggrecan 1,Aggrecan core protein,Aggrecan core protein 2,B9EK55,BC036445,C-type lectin domain containing,CAB016377,CCDS53970,CCDS53970.1,CCDS53971,CCDS53971.1,CSPCP,CSPG1,CSPGCP,Cartilage-specific proteoglycan core protein,Chondroitin sulfate proteoglyc…	ACAN
ACP5	9606.ENSP00000468767	Tartrate-resistant acid phosphatase type 5; Involved in osteopontin/bone sialoprotein dephosphorylation. Its expression seems to increase in certain pathological states such as Gaucher and Hodgkin diseases, the hairy cell, the B-cell, and the T-cell leukemias; Belongs to the metallophosphoesterase superfamily. Purple acid phosphatase family	https://smart.embl.de/smart/DDvec.cgi?smart=325:SIGNAL(1|21)+Pfam_Metallophos(26|244)+	1WAR,2BQ8,3.1.3.2,54,A0A024R7F8,A8K3V2,AAA76849.1,AAH25414.1,AAI11015.1,ACP5,ACP5-001,ACP5-002,ACP5-003,ACP5-004,ACP5-006,ACP5-007,ACP5-008,ACP5-009,ACP5-010,ACP5-011,ACP5-012,ACP5-013,AK290717,Acid phosphatase 5, tartrate resistant,Acid phosphatases,BAF83406.1,BC025414,BC111014,CAA32771.1,CAB002584,CAG33359.1,CCDS12265,CCDS12265.1,CR457078,EAW84232.1,EAW84233.1,EAW84234.1,EC 3.1.3.2,ENSG00000102…	ACP5
ACTR2	9606.ENSP00000367220	Actin-related protein 2; Functions as ATP-binding component of the Arp2/3 complex which is involved in regulation of actin polymerization and together with an activating nucleation-promoting factor (NPF) mediates the formation of branched actin networks. Seems to contact the pointed end of the daughter actin filament	https://smart.embl.de/smart/DDvec.cgi?smart=399:ACTIN(6|395)+	10097,AAB64187.1,AAH14546.1,ACTR2,ACTR2-001,ACTR2-002,ACTR2-003,ACTR2-004,ACTR2-201,AF006082,AK315205,ARP2,ARP2 actin related protein 2 homolog,ARP2 actin-related protein 2 homolog,ARP2 actin-related protein 2 homolog (yeast),ARP2 homolog,ARP2_HUMAN,Actin related protein 2,Actin related protein 2/3 complex,Actin related proteins,Actin-like protein 2,Actin-related protein 2,B2RCP5,BAG37642.1,BC014…	ACTR2
ACVR1	9606.ENSP00000263640	Activin receptor type-1; On ligand binding, forms a receptor complex consisting of two type II and two type I transmembrane serine/threonine kinases. Type II receptors phosphorylate and activate type I receptors which autophosphorylate, then bind and activate SMAD transcriptional regulators. Receptor for activin. May be involved for left-right pattern formation during embryogenesis (By similarity)	https://smart.embl.de/smart/DDvec.cgi?smart=509:SIGNAL(1|22)+Pfam_Activin_recp(33|103)+TRANS(124|146)+GS(178|208)+	2.7.11.30,3H9R,3MTF,3OOM,3Q4U,4BGG,4C02,4DYM,5OXG,5OY6,601298,6ACR,6EIX,6GI6,6GIN,6GIP,6I1S,6SRH,6SZM,6T6D,6T8N,90,AAA36614.1,AAH33867.1,AAY15094.1,AAY24272.1,AC013731,AC019186,ACTR-I,ACTRI,ACVR1,ACVR1-001,ACVR1-002,ACVR1-003,ACVR1-004,ACVR1-005,ACVR1-006,ACVR1-007,ACVR1-008,ACVR1-009,ACVR1-201,ACVR1A,ACVR1_HUMAN,ACVRLK2,ADL14509.1,ALK-2,ALK2,Activin A receptor type 1,Activin A receptor, type I,A…	ACVR1
ACVR2A	9606.ENSP00000241416	Activin receptor type-2A; On ligand binding, forms a receptor complex consisting of two type II and two type I transmembrane serine/threonine kinases. Type II receptors phosphorylate and activate type I receptors which autophosphorylate, then bind and activate SMAD transcriptional regulators. Receptor for activin A, activin B and inhibin A. Mediates induction of adipogenesis by GDF6 (By similarit…	https://smart.embl.de/smart/DDvec.cgi?smart=513:SIGNAL(1|19)+Pfam_Activin_recp(27|114)+TRANS(139|161)+Pfam_Pkinase_Tyr(192|479)+	2.7.11.30,3Q4T,3SOC,4ASX,5NH3,92,AAA35504.1,AAH67417.1,AAH67418.1,AAH69707.1,AAX93050.1,ACTR-IIA,ACTRII,ACTRIIA,ACVR2,ACVR2A,ACVR2A-001,ACVR2A-002,ACVR2A-003,ACVR2A-004,ACVR2A-005,ACVR2A-006,ACVR2A-201,AK301629,AK314124,AVR2A_HUMAN,Activin A receptor type 2A,Activin A receptor, type IIA,Activin receptor type IIA,Activin receptor type-2A,Activin receptor type-2A ,B2RAB8,B4DWQ2,BAA06548.1,BAG36815.…	ACVR2A
ACVR2B	9606.ENSP00000340361	Activin receptor type-2B; Transmembrane serine/threonine kinase activin type-2 receptor forming an activin receptor complex with activin type-1 serine/threonine kinase receptors (ACVR1, ACVR1B or ACVR1c). Transduces the activin signal from the cell surface to the cytoplasm and is thus regulating many physiological and pathological processes including neuronal differentiation and neuronal survival…	https://smart.embl.de/smart/DDvec.cgi?smart=512:Pfam_Activin_recp(17|113)+TRANS(138|160)+Pfam_Pkinase_Tyr(190|478)+	2.7.11.30,2H62,2QLU,4FAO,5NGV,5NHR,93,AAC28458.1,AAC64515.1,AAH96243.1,AAH96244.1,AAH96245.1,AAH99642.1,AB008681,ACTR-IIB,ACTRIIB,ACVR2B,ACVR2B-001,ACVR2B-002,ACVR2B-003,AF060199,AF060200,AF060201,AF060202,AF075005,AVR2B_HUMAN,ActR-IIB,Activin A receptor type 2B,Activin A receptor, type IIB,Activin receptor type IIB,Activin receptor type-2B,Activin receptor type-2B ,BAA24180.2,BC096243,BC096244,B…	ACVR2B
AHSG	9606.ENSP00000393887	Alpha-2-HS-glycoprotein; Promotes endocytosis, possesses opsonic properties and influences the mineral phase of bone. Shows affinity for calcium and barium ions; Cystatins, type 4	https://smart.embl.de/smart/DDvec.cgi?smart=367:SIGNAL(1|18)+CY(21|133)+CY(145|248)+	197,A2HS,A8K9N6,AAA51683.1,AAF69649.1,AAH48198.1,AAH52590.1,AB038689,AF119895,AHS,AHSG,AHSG-001,AHSG-002,AHSG-003,AK292751,AK312969,APMR1,Alpha 2-HS glycoprotein,Alpha-2-HS-glycoprotein,Alpha-2-HS-glycoprotein chain A,Alpha-2-HS-glycoprotein chain B,Alpha-2-Z-globulin,B2R7G1,BAA22651.1,BAA22652.1,BAA92189.1,BAF85440.1,BAG35808.1,BC048198,BC052590,Ba-alpha-2-glycoprotein,C9JV77,CAB026209,CCDS3278,…	AHSG
AKAP13	9606.ENSP00000354718	A-kinase anchor protein 13; Scaffold protein that plays an important role in assembling signaling complexes downstream of several types of G protein-coupled receptors. Activates RHOA in response to signaling via G protein-coupled receptors via its function as Rho guanine nucleotide exchange factor. May also activate other Rho family members. Part of a kinase signaling complex that links ADRA1A an…	https://smart.embl.de/smart/DDvec.cgi?smart=2817:Pfam_RII_binding_1(1246|1264)+COIL(1762|1794)+C1(1796|1842)+RhoGEF(2002|2194)+PH(2236|2339)+COIL(2349|2385)+COIL(2573|2687)+	11214,2DRN,2LG1,4D0N,4D0O,605396,6BCA,A kinase (PRKA) anchor protein 13,A kinase anchor protein 13,A-kinase anchor protein 13,A-kinase anchoring protein 13,A-kinase anchoring proteins,A8MYJ1,AAA58670.1,AAC50065.1,AAD21311.1,AAD40799.1,AAH50312.1,AAL11723.1,AAL40923.1,AB055890,AB209414,AC087286,AC104046,AC110592,AF126008,AF127481,AF387101,AF406992,AKAP-13,AKAP-Lbc,AKAP13,AKAP13-001,AKAP13-002,AKAP…	AKAP13
AKT1	9606.ENSP00000451828	RAC-alpha serine/threonine-protein kinase; AKT1 is one of 3 closely related serine/threonine- protein kinases (AKT1, AKT2 and AKT3) called the AKT kinase, and which regulate many processes including metabolism, proliferation, cell survival, growth and angiogenesis. This is mediated through serine and/or threonine phosphorylation of a range of downstream substrates. Over 100 substrate candidates h…	https://smart.embl.de/smart/DDvec.cgi?smart=480:PH(6|110)+S_TKc(150|408)+S_TK_X(409|476)+	179090,1H10,1UNP,1UNQ,1UNR,2.7.11.1,207,2UVM,2UZR,2UZS,3CQU,3CQW,3MV5,3MVH,3O96,3OCB,3OW4,3QKK,3QKL,3QKM,4EJN,4EKK,4EKL,4GV1,5KCV,6BUU,6CCY,6HHF,6HHG,6HHH,6HHI,6HHJ,6NPZ,6S9W,6S9X,AAA36539.1,AAH00479.1,AAH01737.1,AAH84538.1,AAL55732.1,AB451242,AB451367,ABY87524.1,AF283819,AF283820,AF283821,AF283822,AF283823,AF283824,AF283825,AF283826,AF283827,AF283828,AF283829,AF283830,AGC09587.1,AHA61679.1,AHA61…	AKT1
ALB	9606.ENSP00000295897	Serum albumin; Serum albumin, the main protein of plasma, has a good binding capacity for water, Ca(2+), Na(+), K(+), fatty acids, hormones, bilirubin and drugs. Its main function is the regulation of the colloidal osmotic pressure of blood. Major zinc transporter in plasma, typically binds about 80% of all plasma zinc; Belongs to the ALB/AFP/VDB family	https://smart.embl.de/smart/DDvec.cgi?smart=609:SIGNAL(1|18)+ALBUMIN(20|205)+ALBUMIN(212|397)+ALBUMIN(404|595)+	1AO6,1BJ5,1BKE,1BM0,1E78,1E7A,1E7B,1E7C,1E7E,1E7F,1E7G,1E7H,1E7I,1GNI,1GNJ,1H9Z,1HA2,1HK1,1HK2,1HK3,1HK4,1HK5,1N5U,1O9X,1TF0,1UOR,1YSX,213,2BX8,2BXA,2BXB,2BXC,2BXD,2BXE,2BXF,2BXG,2BXH,2BXI,2BXK,2BXL,2BXM,2BXN,2BXO,2BXP,2BXQ,2ESG,2I2Z,2I30,2N0X,2VDB,2VUE,2VUF,2XSI,2XVQ,2XVU,2XVV,2XVW,2XW0,2XW1,2YDF,3A73,3B9L,3B9M,3CX9,3JQZ,3JRY,3LU6,3LU7,3LU8,3SQJ,3TDL,3UIV,4BKE,4E99,4EMX,4G03,4G04,4HGK,4HGM,4IW1,…	ALB
ALPL	9606.ENSP00000363973	Alkaline phosphatase, tissue-nonspecific isozyme; This isozyme may play a role in skeletal mineralization; Belongs to the alkaline phosphatase family	https://smart.embl.de/smart/DDvec.cgi?smart=524:SIGNAL(1|17)+alkPPc(52|491)+	249,3.1.3.1,A0A024RAG0,A1A4E7,AAB59378.1,AAH21289.3,AAH66116.2,AAH90861.2,AAI10910.2,AAI26166.1,AAI36326.1,AB011406,AB209814,AK295608,AK298085,AL592309,ALPL,ALPL-001,ALPL-002,ALPL-003,ALPL-004,ALPL-005,ALPL-006,ALPL-007,AP-TNAP,APTNAP,Alkaline phosphatase ,Alkaline phosphatase liver/bone/kidney isozyme,Alkaline phosphatase, liver/bone/kidney,Alkaline phosphatase, tissue-nonspecific isozyme,Alkali…	ALPL
AMER1	9606.ENSP00000329117	APC membrane recruitment protein 1; Regulator of the canonical Wnt signaling pathway. Acts by specifically binding phosphatidylinositol 4,5-bisphosphate (PtdIns(4,5)P2), translocating to the cell membrane and interacting with key regulators of the canonical Wnt signaling pathway, such as components of the beta-catenin destruction complex. Acts both as a positive and negative regulator of the Wnt …	https://smart.embl.de/smart/DDvec.cgi?smart=1135:Pfam_WTX(89|536)+COIL(571|597)+	139285,166500,311280,4YJE,4YJL,4YK6,A2IB86,ABM60755.1,AK097146,AL355852,AMER1,AMER1-001,AMER1-002,AMER1_HUMAN,APC membrane recruitment protein 1,Amer1,BAC04964.1,CAI40637.1,CAO03539.1,CCDS14377,CCDS14377.2,EF186024,ENSG00000184675,ENSP00000329117,ENSP00000364003,ENSP00000384722,ENST00000330258,ENST00000374869,ENST00000403336,FAM123B,FLJ39827,HGNC:26837,Hs.314225,NM_152424,NM_152424.3,NP_689637,NP…	AMER1
ANGPT2	9606.ENSP00000314897	Angiopoietin-2; Binds to TEK/TIE2, competing for the ANGPT1 binding site, and modulating ANGPT1 signaling. Can induce tyrosine phosphorylation of TEK/TIE2 in the absence of ANGPT1. In the absence of angiogenic inducers, such as VEGF, ANGPT2-mediated loosening of cell-matrix contacts may induce endothelial cell apoptosis with consequent vascular regression. In concert with VEGF, it may facilitate …	https://smart.embl.de/smart/DDvec.cgi?smart=496:SIGNAL(1|18)+COIL(165|248)+FBG(279|494)+	1Z3S,1Z3U,285,2GY7,4JZC,4ZFG,A0AV38,A8K205,AAB63190.1,AAF76526.1,AAG17257.1,AAI26201.1,AAI26203.1,AAI43903.1,AAT69979.1,AB009865,AF004327,AF187858,AF218015,AGPT2,AJ289781,AK290070,ANG-2,ANG2,ANGIOPOIETIN-2,ANGIOPOIETIN-2-001,ANGIOPOIETIN-2-002,ANGIOPOIETIN-2-003,ANGP2_HUMAN,ANGPT2,ANGPT2-001,ANGPT2-002,ANGPT2-003,AY563557,Ang2,Angiopoietin 2,Angiopoietin-2,B7ZLM7,BAA95590.1,BAF82759.1,BC126200,BC…	ANGPT2
ANLN	9606.ENSP00000265748	Anillin; Required for cytokinesis. Essential for the structural integrity of the cleavage furrow and for completion of cleavage furrow ingression. Plays a role in bleb assembly during metaphase and anaphase of mitosis. May play a significant role in podocyte cell migration; Pleckstrin homology domain containing	https://smart.embl.de/smart/DDvec.cgi?smart=1124:Pfam_Anillin_N(142|229)+Pfam_Anillin_N(428|506)+COIL(569|604)+COIL(714|737)+Pfam_Anillin(800|953)+PH(984|1109)+	2Y7B,4XH3,4XOI,54443,A0A024RA49,AAF75796.1,AAH34692.1,AAH70066.1,AC006960,AF273437,AK001468,AK001472,AK023208,ANILLIN,ANLN,ANLN-001,ANLN-002,ANLN-004,ANLN-005,ANLN-006,ANLN-007,ANLN-008,ANLN-009,ANLN-010,ANLN-011,ANLN-012,ANLN-013,ANLN-014,ANLN_HUMAN,Actin-binding protein anillin,Anillin,Anillin actin binding protein,Anillin, actin binding protein,BAA91710.1,BAA91711.1,BAB14463.1,BC034692,BC07006…	ANLN
AP4B1	9606.ENSP00000358582	AP-4 complex subunit beta-1; Component of the adaptor protein complex 4 (AP-4). Adaptor protein complexes are vesicle coat components involved both in vesicle formation and cargo selection. They control the vesicular transport of proteins in different trafficking pathways. AP-4 forms a non clathrin- associated coat on vesicles departing the trans-Golgi network (TGN) and may be involved in the tar…	https://smart.embl.de/smart/DDvec.cgi?smart=739:Pfam_Cnd1(100|261)+B2-adapt-app_C(620|732)+	10717,2MJ7,A0A024R0D2,AAD20448.1,AAH14146.1,AB209817,AF092094,AP-4 adaptor complex subunit beta,AP-4 complex subunit beta-1,AP4B1,AP4B1-001,AP4B1-002,AP4B1-003,AP4B1-004,AP4B1-005,AP4B1-006,AP4B1-007,AP4B1-008,AP4B1-009,AP4B1-010,AP4B1-011,AP4B1-012,AP4B1-013,AP4B1-014,AP4B1_HUMAN,Adaptor related protein complex 4 subunit beta 1,Adaptor-related protein complex 4 subunit beta-1,B1ALD0,B1ALD1,B1ALD…	AP4B1
AP4E1	9606.ENSP00000261842	AP-4 complex subunit epsilon-1; Component of the adaptor protein complex 4 (AP-4). Adaptor protein complexes are vesicle coat components involved both in vesicle formation and cargo selection. They control the vesicular transport of proteins in different trafficking pathways. AP-4 forms a non clathrin- associated coat on vesicles departing the trans-Golgi network (TGN) and may be involved in the …	https://smart.embl.de/smart/DDvec.cgi?smart=1137:Pfam_Adaptin_N(52|601)+AP4E_app_platf(1032|1135)+	23431,A0AVD6,A1L4A9,A6NNX7,AAD43326.2,AAI26309.1,AAI30467.1,AB030653,AC021752,AC022407,AC073964,AF155156,AP-4 adaptor complex subunit epsilon,AP-4 complex subunit epsilon-1,AP-4-EPSILON,AP4E1,AP4E1-001,AP4E1-002,AP4E1-003,AP4E1-004,AP4E1-005,AP4E1-006,AP4E1-007,AP4E1_HUMAN,BAA82969.1,BC126308,BC130466,CAH18399.1,CCDS32240,CCDS32240.1,CCDS58362,CCDS58362.1,CPSQ4,CR749604,EAW77411.1,ENSG00000081014…	AP4E1
AP4M1	9606.ENSP00000352603	AP-4 complex subunit mu-1; Component of the adaptor protein complex 4 (AP-4). Adaptor protein complexes are vesicle coat components involved both in vesicle formation and cargo selection. They control the vesicular transport of proteins in different trafficking pathways. AP-4 forms a non clathrin- associated coat on vesicles departing the trans-Golgi network (TGN) and may be involved in the targe…	https://smart.embl.de/smart/DDvec.cgi?smart=453:Pfam_Clat_adaptor_s(1|139)+Pfam_Adap_comp_sub(173|453)+	3L81,4MDR,9179,AAD25869.1,AAD43328.1,AAH18705.1,AF020796,AF155158,AK296651,AP-4 adapter complex mu subunit,AP-4 adaptor complex mu subunit,AP-4 complex subunit mu-1,AP4M1,AP4M1-001,AP4M1-002,AP4M1-003,AP4M1-004,AP4M1-005,AP4M1-006,AP4M1-007,AP4M1-008,AP4M1-009,AP4M1-010,AP4M1-011,AP4M1-012,AP4M1-013,AP4M1-014,AP4M1-015,AP4M1-016,AP4M1-017,AP4M1_HUMAN,Adaptor related protein complex 4 subunit mu 1…	AP4M1
AP4S1	9606.ENSP00000216366	AP-4 complex subunit sigma-1; Component of the adaptor protein complex 4 (AP-4). Adaptor protein complexes are vesicle coat components involved both in vesicle formation and cargo selection. They control the vesicular transport of proteins in different trafficking pathways. AP-4 forms a non clathrin- associated coat on vesicles departing the trans-Golgi network (TGN) and may be involved in the ta…	https://smart.embl.de/smart/DDvec.cgi?smart=159:Pfam_Clat_adaptor_s(1|119)+	11154,AAD43329.1,AAH01259.1,AAP35347.1,AB030654,AF155159,AK304115,AP-4 adaptor complex subunit sigma-1,AP-4 complex subunit sigma-1,AP47B,AP4S1,AP4S1-001,AP4S1-002,AP4S1-003,AP4S1-004,AP4S1-005,AP4S1-006,AP4S1-007,AP4S1-008,AP4S1-009,AP4S1-201,AP4S1-202,AP4S1-203,AP4S1_HUMAN,BAA82970.1,BAG65016.1,BC001259,BT006701,BX247969,BX388185,CAD62307.1,CAG33381.1,CCDS45093,CCDS45093.1,CCDS58309,CCDS58309.1…	AP4S1
AP5B1	9606.ENSP00000454303	AP-5 complex subunit beta-1; As part of AP-5, a probable fifth adaptor protein complex it may be involved in endosomal transport; Armadillo-like helical domain containing	http://smart.embl.de/smart/DDt.cgi?smart=878:	91056,A1L0S6,AAG22468.1,AAH04895.2,AAI09110.2,AAI09111.2,AAI26906.1,AAI28057.1,AF193040,AFA36464.1,AL834269,AP-5,AP-5 complex subunit beta-1,AP5B1,AP5B1-001,AP5B1_HUMAN,Adaptor related protein complex 5 subunit beta 1,Adaptor-related protein complex 5 beta subunit,Armadillo-like helical domain containing,BC004895,BC109109,BC109110,BC126905,BC128056,Beta5,CAD38944.1,CCDS58146,CCDS58146.1,DKFZp761E…	AP5B1
AP5M1	9606.ENSP00000261558	AP-5 complex subunit mu-1; As part of AP-5, a probable fifth adaptor protein complex it may be involved in endosomal transport. According to it may play a role in cell death; Belongs to the adaptor complexes medium subunit family	https://smart.embl.de/smart/DDvec.cgi?smart=490:Pfam_Adap_comp_sub(196|476)+	55745,A0A024R654,AAC78130.1,AAH13174.1,AF094583,AK001675,AK172824,AL136685,AP-5 complex subunit mu-1,AP5M1,AP5M1-001,AP5M1-002,AP5M1-003,AP5M1-004,AP5M1-005,AP5M1-006,AP5M1-007,AP5M1-008,AP5M1-009,AP5M1_HUMAN,Adaptor related protein complex 5 subunit mu 1,Adaptor-related protein complex 5 subunit mu-1,Adaptor-related protein complex 5, mu 1 subunit,BAA91828.1,BAD18791.1,BC013174,C14ORF108,C14ORF1…	AP5M1
APC	9606.ENSP00000257430	Adenomatous polyposis coli protein; Tumor suppressor. Promotes rapid degradation of CTNNB1 and participates in Wnt signaling as a negative regulator. APC activity is correlated with its phosphorylation state. Activates the GEF activity of SPATA13 and ARHGEF4. Plays a role in hepatocyte growth factor (HGF)-induced cell migration. Required for MMP9 up-regulation via the JNK signaling pathway in col…	https://smart.embl.de/smart/DDvec.cgi?smart=2843:Pfam_APC_N_CC(4|55)+Pfam_Suppressor_APC(127|207)+ARM(340|392)+ARM(459|510)+ARM(512|553)+ARM(556|597)+ARM(599|644)+ARM(649|689)+Pfam_Arm_APC_u3(732|1019)+Pfam_APC_15aa(1020|1034)+Pfam_APC_u5(1036|1135)+Pfam_APC_15aa(1155|1169)+Pfam_APC_15aa(1172|1186)+Pfam_APC_r(1257|1280)+Pfam_APC_u9(1282|1368)+Pfam_APC_r(1371|1393)+Pfam_APC_r(1486|1509)+Pfam_SAMP(…	1DEB,1EMU,1JPP,1M5I,1T08,1TH1,1V18,2RQU,324,3AU3,3NMW,3NMX,3NMZ,3QHE,3RL7,3RL8,3T7U,4G69,4YJE,4YJL,4YK6,5B6G,5IZ6,5IZ8,5IZ9,5IZA,5Z8H,A1YIQ7,A5HB94,A5HB95,A5HB96,A5HB97,AAA03586.1,AAA60353.1,AAA60354.1,AAB21145.2,AAD13998.1,AAF34355.1,AAG25599.1,AB210001,ABL98125.1,ABQ09217.1,ABQ09218.1,ABQ09219.1,ABQ09220.1,AC008575,AC136500,ACD11098.1,AH009132,AH009913,AK294544,APC,APC regulator of WNT signalin…	APC
APC2	9606.ENSP00000442954	Adenomatous polyposis coli protein 2; Stabilizes microtubules and may regulate actin fiber dynamics through the activation of Rho family GTPases. May also function in Wnt signaling by promoting the rapid degradation of CTNNB1; Belongs to the adenomatous polyposis coli (APC) family	https://smart.embl.de/smart/DDvec.cgi?smart=2303:Pfam_APC_N_CC(6|57)+Pfam_Suppressor_APC(124|205)+COIL(215|237)+ARM(301|356)+ARM(424|475)+ARM(477|518)+ARM(520|562)+ARM(564|609)+ARM(614|654)+Pfam_Arm_APC_u3(697|959)+Pfam_APC_r(1054|1076)+Pfam_APC_r(1146|1168)+Pfam_APC_r(1258|1281)+Pfam_SAMP(1335|1356)+Pfam_APC_r(1386|1409)+Pfam_SAMP(1621|1642)+Pfam_APC_basic(1786|2118)+	10297,AAD28183.1,AAD29273.1,AAD29274.1,AAF01784.1,AAH32573.1,AB012162,AB022529,AF110334,AF110335,AF110336,AF110337,AF128222,AJ012652,AJ131187,APC regulator of WNT signaling pathway 2,APC-like,APC2,APC2, WNT signaling pathway regulator,APC2-001,APC2-003,APC2-004,APC2-005,APC2-006,APC2-007,APC2-008,APC2-201,APCL,APCL_HUMAN,Adenomatosis polyposis coli 2,Adenomatosis polyposis coli protein,Adenomatou…	APC2
APOA1	9606.ENSP00000236850	Apolipoprotein A-I; Participates in the reverse transport of cholesterol from tissues to the liver for excretion by promoting cholesterol efflux from tissues and by acting as a cofactor for the lecithin cholesterol acyltransferase (LCAT). As part of the SPAP complex, activates spermatozoa motility; Apolipoproteins	https://smart.embl.de/smart/DDvec.cgi?smart=267:SIGNAL(1|18)+Pfam_Apolipoprotein(69|262)+	1AV1,1GW3,1GW4,1ODP,1ODQ,1ODR,2A01,2MSC,2MSD,2MSE,2N5E,335,3J00,3K2S,3R2P,4V6M,6CC9,6CCH,6CCX,6CLZ,6CM1,A0A024R3E3,A14829,A8K866,AAA35545.1,AAA51747.1,AAA62829.1,AAB59514.1,AAH05380.1,AAI10287.1,AAQ91811.1,AAS68227.1,ACA05932.1,ACA05933.1,ACA05934.1,ACA05935.1,ACA05936.1,AK292231,APOA1,APOA1-001,APOA1-002,APOA1-003,APOA1-004,APOA1-005,APOA1_HUMAN,AY422952,Apo-AI,ApoA-I,Apolipoprotein A-I,Apolipop…	APOA1
AR	9606.ENSP00000363822	Androgen receptor; Steroid hormone receptors are ligand-activated transcription factors that regulate eukaryotic gene expression and affect cellular proliferation and differentiation in target tissues. Transcription factor activity is modulated by bound coactivator and corepressor proteins. Transcription activation is down-regulated by NR0B2. Activated, but not phosphorylated, by HIPK3 and ZIPK/D…	https://smart.embl.de/smart/DDvec.cgi?smart=920:Pfam_Androgen_recep(6|449)+ZnF_C4(557|628)+HOLI(707|871)+	1E3G,1GS4,1T5Z,1T63,1T65,1XJ7,1XOW,1XQ3,1Z95,2AM9,2AMA,2AMB,2AO6,2AX6,2AX7,2AX8,2AX9,2AXA,2HVC,2OZ7,2PIO,2PIP,2PIQ,2PIR,2PIT,2PIU,2PIV,2PIW,2PIX,2PKL,2PNU,2Q7I,2Q7J,2Q7K,2Q7L,2YHD,2YLO,2YLP,2YLQ,2Z4J,308370,367,3B5R,3B65,3B66,3B67,3B68,3BTR,3L3X,3L3Z,3RLJ,3RLL,3V49,3V4A,3ZQT,4HLW,4K7A,4OEA,4OED,4OEY,4OEZ,4OFR,4OFU,4OGH,4OH5,4OH6,4OHA,4OIL,4OIU,4OJ9,4OJB,4OK1,4OKB,4OKT,4OKW,4OKX,4OLM,4QL8,5CJ6,5JJ…	AR
ARAP3	9606.ENSP00000239440	Arf-GAP with Rho-GAP domain, ANK repeat and PH domain-containing protein 3; Phosphatidylinositol 3,4,5-trisphosphate-dependent GTPase-activating protein that modulates actin cytoskeleton remodeling by regulating ARF and RHO family members. Is activated by phosphatidylinositol 3,4,5-trisphosphate (PtdIns(3,4,5)P3) binding. Can be activated by phosphatidylinositol 3,4-bisphosphate (PtdIns(3,4,5)P2)…	https://smart.embl.de/smart/DDvec.cgi?smart=1544:SAM(1|68)+PH(288|381)+PH(395|485)+ArfGap(489|611)+PH(677|789)+PH(799|905)+RhoGAP(917|1093)+Pfam_RA(1117|1210)+PH(1224|1327)+	2KG5,2LNW,5JCP,5JD0,64411,AAH25757.1,AJ310567,AK001579,AK024718,AK295768,ARAP3,ARAP3-001,ARAP3-002,ARAP3-003,ARAP3-004,ARAP3-005,ARAP3-008,ARAP3_HUMAN,Ankyrin repeat domain containing,ArfGAPs,B3KMD0,B4DIT1,BAB14973.1,BAG50942.1,BAG58593.1,BC025757,CAC83946.1,CCDS4266,CCDS4266.1,CENTD3,Centaurin-delta-3,Cnt-d3,D3DQE3,DRAG1,EAW61904.1,EAW61905.1,EAW61906.1,ENSG00000120318,ENSP00000239440,ENSP000003…	ARAP3
ARFIP2	9606.ENSP00000484121	Arfaptin-2; Putative target protein of ADP-ribosylation factor. Involved in membrane ruffling; Classical BAR domain containing	https://smart.embl.de/smart/DDvec.cgi?smart=374:Arfaptin(122|349)+	1I49,1I4D,1I4L,1I4T,23647,4DCN,AAA97924.1,AAH00392.1,ADP ribosylation factor interacting protein 2,ADP-ribosylation factor interacting protein 2,ADP-ribosylation factor-interacting protein 2,AK301856,AK301972,AK304512,ARFIP2,ARFIP2-001,ARFIP2-002,ARFIP2-003,ARFIP2-005,ARFIP2-006,ARFIP2-007,ARFIP2-008,ARFIP2-009,ARFIP2-010,ARFIP2-201,ARFP2_HUMAN,Arfaptin-2,B4DX86,B4DXH2,B4E306,BAG63298.1,BAG63384.…	ARFIP2
ARHGAP1	9606.ENSP00000310491	Rho GTPase-activating protein 1; GTPase activator for the Rho, Rac and Cdc42 proteins, converting them to the putatively inactive GDP-bound state. Cdc42 seems to be the preferred substrate; BCH domain containing	https://smart.embl.de/smart/DDvec.cgi?smart=439:SEC14(64|215)+RhoGAP(257|428)+	1AM4,1GRN,1OW3,1RGP,1TX4,2NGR,392,5M6X,5M70,6R3V,AAA16142.1,AAH18118.1,AC115088,ARHGAP1,ARHGAP1-001,ARHGAP1-002,ARHGAP1-003,ARHGAP1-004,ARHGAP1-005,ARHGAP1-006,ARHGAP1-007,BC018118,BCH domain containing,CAA80560.1,CCDS7922,CCDS7922.1,CDC42 GTPase-activating protein,CDC42GAP,Cdc42GAP,D3DQQ6,E9PNR6,EAW67983.1,EAW67984.1,ENSG00000175220,ENSP00000310491,ENSP00000411015,ENSP00000432794,ENSP00000434883…	ARHGAP1
ARHGAP17	9606.ENSP00000289968	Rho GTPase-activating protein 17; Rho GTPase-activating protein involved in the maintenance of tight junction by regulating the activity of CDC42, thereby playing a central role in apical polarity of epithelial cells. Specifically acts as a GTPase activator for the CDC42 GTPase by converting it to an inactive GDP-bound state. The complex formed with AMOT acts by regulating the uptake of polarity …	https://smart.embl.de/smart/DDvec.cgi?smart=881:BAR(1|239)+RhoGAP(263|439)+	55114,A8K6M6,AAH01241.1,AAH80195.1,AAQ13586.1,AAQ13632.1,AC010545,AF163257,AF173885,AJ306731,AJ306732,AK001170,AK023281,AK027567,AK125358,AK291691,AL833975,ARHGAP17,ARHGAP17-001,ARHGAP17-002,ARHGAP17-003,ARHGAP17-004,ARHGAP17-005,ARHGAP17-006,ARHGAP17-007,ARHGAP17-008,ARHGAP17-009,ARHGAP17-013,ARHGAP17-014,ARHGAP17-015,ARHGAP17-016,ARHGAP17-017,ARHGAP17-018,ARHGAP17-019,ARHGAP17-020,ARHGAP17-021,…	ARHGAP17
ARHGAP32	9606.ENSP00000310561	Rho GTPase-activating protein 32; GTPase-activating protein (GAP) promoting GTP hydrolysis on RHOA, CDC42 and RAC1 small GTPases. May be involved in the differentiation of neuronal cells during the formation of neurite extensions. Involved in NMDA receptor activity-dependent actin reorganization in dendritic spines. May mediate cross-talks between Ras- and Rho-regulated signaling pathways in cell…	https://smart.embl.de/smart/DDvec.cgi?smart=2087:Pfam_PX(132|226)+SH3(262|320)+RhoGAP(383|564)+	3IUG,9743,A0A024R3K8,A7KAX9,AAH00277.2,AAI04899.1,AAI13430.1,AAO43677.1,AB018255,AB079856,AB088416,ABO33171.1,AP000747,AP000751,AP002886,ARHGAP32,ARHGAP32-001,ARHGAP32-002,ARHGAP32-003,ARHGAP32-005,ARHGAP32-006,ARHGAP32-007,ARHGAP32-008,ARHGAP32-009,AY194287,BAA34432.2,BAC24802.1,BAM34446.1,BC000277,BC104898,BC113429,Brain-specific Rho GTPase-activating protein,CCDS31718,CCDS31718.1,CCDS44769,CCD…	ARHGAP32
ARHGAP35	9606.ENSP00000385720	Rho GTPase-activating protein 35; Rho GTPase-activating protein (GAP), binds several acidic phospholipids which inhibits the Rho GAP activity to promote the Rac GAP activity. This binding is inhibited by phosphorylation by PRKCA. Involved in cell differentiation as well as cell adhesion and migration, plays an important role in retinal tissue morphogenesis, neural tube fusion, midline fusion of t…	https://smart.embl.de/smart/DDvec.cgi?smart=1499:Pfam_Ras(154|249)+FF(270|327)+FF(369|422)+FF(429|483)+FF(485|539)+RhoGAP(1259|1433)+	2909,2K85,3C5H,3FK2,A2RRE5,A7E2A4,AAA58618.1,AAF80386.1,AAI31566.1,AAI50258.1,AB051509,AF159851,ARHGAP35,ARHGAP35-001,ARHGAP35-005,ARHGAP35-006,ARHGAP35-007,ARHGAP35-008,ARHGAP35-201,ARHGAP35-202,BAB21813.2,BC131565,BC150257,CAB037311,CCDS46127,CCDS46127.1,EAW57450.1,ENSG00000160007,ENSP00000291287,ENSP00000324732,ENSP00000324820,ENSP00000353432,ENSP00000374674,ENSP00000374675,ENSP00000385720,ENS…	ARHGAP35
ARHGAP5	9606.ENSP00000371897	Rho GTPase-activating protein 5; GTPase-activating protein for Rho family members. May play a role in the reduction of the p21rasGTPase-activating potential of RASA1/p120GAP	https://smart.embl.de/smart/DDvec.cgi?smart=1502:Pfam_Ras(142|248)+FF(269|325)+FF(367|420)+FF(427|482)+FF(483|537)+RhoGAP(1272|1446)+	2EE4,2EE5,394,5U4V,A1L375,A1L376,A8KAA1,AAA95963.1,AAH32723.1,AAH50059.1,AAH75799.1,AAI29929.1,AAI29930.1,AB209751,AK292966,AL161665,ARHGAP5,ARHGAP5-001,ARHGAP5-002,ARHGAP5-003,ARHGAP5-004,ARHGAP5-005,ARHGAP5-006,ARHGAP5-007,ARHGAP5-008,ARHGAP5-009,ARHGAP5-201,ARHGAP5-202,BAD92988.1,BAF85655.1,BC032723,BC050059,BC075799,BC129928,BC129929,CCDS32062,CCDS32062.1,CCDS45095,CCDS45095.1,D3DS89,D3DS90,E…	ARHGAP5
ARHGDIA	9606.ENSP00000269321	Rho GDP-dissociation inhibitor 1; Controls Rho proteins homeostasis. Regulates the GDP/GTP exchange reaction of the Rho proteins by inhibiting the dissociation of GDP from them, and the subsequent binding of GTP to them. Retains Rho proteins such as CDC42, RAC1 and RHOA in an inactive cytosolic pool, regulating their stability and protecting them from degradation. Actively involved in the recycli…	https://smart.embl.de/smart/DDvec.cgi?smart=204:Pfam_Rho_GDI(11|201)+	1CC0,1FSO,1FST,1FT0,1FT3,1HH4,1KMT,1QVY,1RHO,2BXW,2JHS,2JHT,2JHU,2JHV,2JHW,2JHX,2JHY,2JHZ,2JI0,2N80,396,A8MXW0,AAA36566.1,AAH05851.1,AAH05875.1,AAH08701.1,AAH09759.1,AAH16031.1,AAH16185.1,AAH24258.1,AAH27730.1,AAH75827.1,AAI06045.1,AAM21074.1,AAP35530.1,ACJ13669.1,AF498926,AK300816,AK312347,ARHGDIA,ARHGDIA-001,ARHGDIA-002,ARHGDIA-004,ARHGDIA-005,ARHGDIA-006,ARHGDIA-007,ARHGDIA-008,ARHGDIA-009,ARH…	ARHGDIA
ARHGDIB	9606.ENSP00000228945	Rho GDP-dissociation inhibitor 2; Regulates the GDP/GTP exchange reaction of the Rho proteins by inhibiting the dissociation of GDP from them, and the subsequent binding of GTP to them. Regulates reorganization of the actin cytoskeleton mediated by Rho family members	https://smart.embl.de/smart/DDvec.cgi?smart=201:Pfam_Rho_GDI(7|198)+	1DS6,397,5H1D,A0A024RAS5,AAA59539.1,AAH09200.1,AAM21075.1,AB451315,AB451445,AF498927,ARHGDIB,ARHGDIB-001,ARHGDIB-002,ARHGDIB-003,ARHGDIB-004,ARHGDIB-005,ARHGDIB-006,ARHGDIB-007,ARHGDIB-008,ARHGDIB-009,B5BU79,BAG70129.1,BAG70259.1,BC009200,CAA49280.1,CAB018584,CCDS8671,CCDS8671.1,D4,EAW96336.1,EAW96337.1,EAW96338.1,EAW96340.1,EAW96341.1,EAW96342.1,ENSG00000111348,ENSP00000228945,ENSP00000437454,EN…	ARHGDIB
ARHGDIG	9606.ENSP00000219409	Rho GDP-dissociation inhibitor 3; Inhibits GDP/GTP exchange reaction of RhoB. Interacts specifically with the GDP- and GTP-bound forms of post- translationally processed Rhob and Rhog proteins, both of which show a growth-regulated expression in mammalian cells. Stimulates the release of the GDP-bound but not the GTP-bound RhoB protein. Also inhibits the GDP/GTP exchange of RhoB but shows less ab…	https://smart.embl.de/smart/DDvec.cgi?smart=225:SIGNAL(1|22)+Pfam_Rho_GDI(35|222)+	398,A2ID99,A2IDA0,A2IDA1,AAC33138.1,AAC72354.1,AAH47699.1,AAK61222.1,AAM21076.1,AB127078,AB593111,AC004754,AF080237,AF498928,ARHGDIG,ARHGDIG-001,ARHGDIG-002,ARHGDIG-003,ARHGDIG-004,ARHGDIG-005,ARHGDIG-006,ARHGDIG-007,BAE48733.1,BAJ84051.1,BC047699,C9J3B5,C9J9L9,C9JR26,CAI95584.1,CAM26353.1,CAM26354.1,CAM26355.1,CCDS10404,CCDS10404.1,EAW85837.1,ENSG00000242173,ENSP00000219409,ENSP00000372420,ENSP0…	ARHGDIG
ARHGEF1	9606.ENSP00000337261	Rho guanine nucleotide exchange factor 1; Seems to play a role in the regulation of RhoA GTPase by guanine nucleotide-binding alpha-12 (GNA12) and alpha-13 (GNA13) subunits. Acts as GTPase-activating protein (GAP) for GNA12 and GNA13, and as guanine nucleotide exchange factor (GEF) for RhoA GTPase. Activated G alpha 13/GNA13 stimulates the RhoGEF activity through interaction with the RGS-like dom…	https://smart.embl.de/smart/DDvec.cgi?smart=927:Pfam_RGS-like(57|247)+RhoGEF(435|619)+PH(663|777)+COIL(880|909)+	115 kDa guanine nucleotide exchange factor,1IAP,1SHZ,3AB3,3ODO,3ODW,3ODX,3P6A,9138,A0A024R0R1,AAB17896.1,AAH05155.2,AAH11726.1,AAH34013.2,AAH67262.1,AAP36089.1,ARHG1_HUMAN,ARHGEF1,ARHGEF1-001,ARHGEF1-002,ARHGEF1-005,ARHGEF1-006,ARHGEF1-007,ARHGEF1-009,ARHGEF1-010,ARHGEF1-011,ARHGEF1-012,ARHGEF1-013,ARHGEF1-014,ARHGEF1-015,ARHGEF1-016,ARHGEF1-017,ARHGEF1-018,ARHGEF1-019,ARHGEF1-020,ARHGEF1-021,ARH…	ARHGEF1
ARHGEF11	9606.ENSP00000357177	Rho guanine nucleotide exchange factor 11; May play a role in the regulation of RhoA GTPase by guanine nucleotide-binding alpha-12 (GNA12) and alpha-13 (GNA13). Acts as guanine nucleotide exchange factor (GEF) for RhoA GTPase and may act as GTPase-activating protein (GAP) for GNA12 and GNA13. Involved in neurotrophin-induced neurite outgrowth; PDZ domain containing	https://smart.embl.de/smart/DDvec.cgi?smart=1562:PDZ(55|123)+COIL(205|231)+RGS(353|472)+RhoGEF(778|962)+PH(1006|1121)+	1HTJ,1XCG,2DLS,3KZ1,3T06,5E6P,5JHG,5JHH,5TYT,9826,AAH57394.1,AB002378,AL157713,ARHGB_HUMAN,ARHGEF11,ARHGEF11-001,ARHGEF11-002,ARHGEF11-003,ARHGEF11-004,ARHGEF11-005,ARHGEF11-006,ARHGEF11-007,BAA20834.2,BC057394,CAH70127.1,CAH70128.1,CAH72939.1,CAH72940.1,CCDS1162,CCDS1162.1,CCDS1163,CCDS1163.1,D3DVD0,EAW52893.1,EAW52894.1,ENSG00000132694,ENSP00000255031,ENSP00000313470,ENSP00000314225,ENSP0000034…	ARHGEF11
ARHGEF12	9606.ENSP00000380942	Rho guanine nucleotide exchange factor 12; May play a role in the regulation of RhoA GTPase by guanine nucleotide-binding alpha-12 (GNA12) and alpha-13 (GNA13). Acts as guanine nucleotide exchange factor (GEF) for RhoA GTPase and may act as GTPase-activating protein (GAP) for GNA12 and GNA13; PDZ domain containing	https://smart.embl.de/smart/DDvec.cgi?smart=1544:PDZ(80|148)+COIL(196|259)+Pfam_RGS-like(368|558)+RhoGEF(791|976)+PH(1020|1134)+	1TXD,1X86,23365,2OMJ,2OS6,AAF36817.1,AAH63117.1,AB002380,AF180681,AK304316,AP000659,AP000758,AP001150,ARHGC_HUMAN,ARHGEF12,ARHGEF12-001,ARHGEF12-003,ARHGEF12-005,ARHGEF12-006,ARHGEF12-007,ARHGEF12-008,ARHGEF12-009,ARHGEF12-010,ARHGEF12-011,ARHGEF12-012,ARHGEF12-013,ARHGEF12-014,ARHGEF12-015,ARHGEF12-016,B4E2K6,BAA20836.2,BAG65168.1,BC063117,CAB025581,CCDS41727,CCDS41727.1,CCDS55794,CCDS55794.1,CC…	ARHGEF12
ARHGEF2	9606.ENSP00000354837	Rho guanine nucleotide exchange factor 2; Activates Rho-GTPases by promoting the exchange of GDP for GTP. May be involved in epithelial barrier permeability, cell motility and polarization, dendritic spine morphology, antigen presentation, leukemic cell differentiation, cell cycle regulation, innate immune response, and cancer. Binds Rac-GTPases, but does not seem to promote nucleotide exchange a…	https://smart.embl.de/smart/DDvec.cgi?smart=986:COIL(13|30)+C1(40|86)+RhoGEF(239|431)+PH(473|573)+COIL(830|867)+	5EFX,9181,AAC97383.1,AAH20567.1,AAL96658.1,AAP36075.1,AB014551,AF486838,AL512715,ARHG2_HUMAN,ARHGEF2,ARHGEF2-001,ARHGEF2-002,ARHGEF2-003,ARHGEF2-004,ARHGEF2-005,ARHGEF2-006,ARHGEF2-007,ARHGEF2-008,ARHGEF2-009,ARHGEF2-010,ARHGEF2-011,ARHGEF2-012,ARHGEF2-013,ARHGEF2-014,ARHGEF2-015,ARHGEF2-016,ARHGEF2-017,ARHGEF2-018,ARHGEF2-019,ARHGEF2-201,BAA31626.3,BC020567,BT007407,CAA33634.1,CAC21656.1,CAH7262…	ARHGEF2
ARHGEF25	9606.ENSP00000335560	Rho guanine nucleotide exchange factor 25; May play a role in actin cytoskeleton reorganization in different tissues since its activation induces formation of actin stress fibers. It works as a guanine nucleotide exchange factor for Rho family of small GTPases. Links specifically G alpha q/11- coupled receptors to RHOA activation. May be an important regulator of processes involved in axon and de…	https://smart.embl.de/smart/DDvec.cgi?smart=619:RhoGEF(203|374)+PH(394|507)+	115557,2RGN,A0A024RBA8,A6NJH5,A9CQZ6,AAH12860.1,AAH18536.1,AAH47559.1,AAO49463.2,AB370196,AF487514,ARHGEF25,ARHGEF25-001,ARHGEF25-002,ARHGEF25-003,ARHGEF25-004,ARHGEF25-007,ARHGEF25-008,ARHGEF25-009,ARHGEF25-201,ARHGP_HUMAN,BAF94999.1,BC012860,BC018536,BC047559,CCDS44931,CCDS44931.1,CCDS8947,CCDS8947.1,EAW97037.1,EAW97040.1,ENSG00000240771,ENSP00000286494,ENSP00000300189,ENSP00000335560,ENSP00000…	ARHGEF25
ARHGEF28	9606.ENSP00000441913	Rho guanine nucleotide exchange factor 28; Functions as a RHOA-specific guanine nucleotide exchange factor regulating signaling pathways downstream of integrins and growth factor receptors. Functions in axonal branching, synapse formation and dendritic morphogenesis. Functions also in focal adhesion formation, cell motility and B-lymphocytes activation. May regulate NEFL expression and aggregatio…	https://smart.embl.de/smart/DDvec.cgi?smart=1731:C1(653|699)+RhoGEF(853|1043)+PH(1087|1190)+COIL(1435|1462)+COIL(1486|1525)+	190 kDa guanine nucleotide exchange factor,64283,6BC0,6BC1,A-kinase anchor protein 28,AAH12946.1,AAI57847.1,AAI71850.1,AB082529,AC008387,AC026702,AC091868,AC093283,AK025470,AK025816,AK094713,AK304761,ARG28_HUMAN,ARHGEF28,ARHGEF28-001,ARHGEF28-002,ARHGEF28-003,ARHGEF28-004,ARHGEF28-005,ARHGEF28-006,ARHGEF28-007,ARHGEF28-009,ARHGEF28-010,ARHGEF28-011,ARHGEF28-012,ARHGEF28-013,ARHGEF28-201,ARHGEF28-…	ARHGEF28
ARHGEF3	9606.ENSP00000341071	Rho guanine nucleotide exchange factor 3; Acts as guanine nucleotide exchange factor (GEF) for RhoA and RhoB GTPases	https://smart.embl.de/smart/DDvec.cgi?smart=558:RhoGEF(158|335)+PH(344|483)+	50650,A8K5U7,AAF79954.1,AAH54345.2,AAH68513.1,AAH98122.2,AAH98272.2,AAH99715.1,AAI04724.2,AAP97313.1,AB209661,AC097358,AC099327,AC099559,AF249744,AF433662,AK024340,AK291412,AL136832,ARHG3_HUMAN,ARHGEF3,ARHGEF3-001,ARHGEF3-002,ARHGEF3-003,ARHGEF3-004,ARHGEF3-005,ARHGEF3-006,ARHGEF3-007,ARHGEF3-008,ARHGEF3-009,ARHGEF3-010,ARHGEF3-011,ARHGEF3-012,ARHGEF3-013,ARHGEF3-014,ARHGEF3-015,BAB14891.1,BAD928…	ARHGEF3
ARHGEF6	9606.ENSP00000250617	Rho guanine nucleotide exchange factor 6; Acts as a RAC1 guanine nucleotide exchange factor (GEF); Pleckstrin homology domain containing	https://smart.embl.de/smart/DDvec.cgi?smart=776:CH(3|106)+Pfam_RhoGEF67_u1(114|160)+SH3(163|218)+RhoGEF(245|420)+PH(450|550)+Pfam_RhoGEF67_u2(570|678)+Pfam_betaPIX_CC(681|769)+	1UJY,1WYR,9459,A6NMW9,A8K6S7,AAG27169.1,AAH39856.1,AAH43505.1,AF207831,AK291742,AK294929,AL135783,AL683813,ARHG6_HUMAN,ARHGEF6,ARHGEF6-001,ARHGEF6-002,ARHGEF6-003,Alpha-Pix,B1AL37,BAA02796.1,BAA04985.1,BAF84431.1,BAH11929.1,BC039856,BC043505,BX537390,CAD97632.1,CAI39443.1,CAI42899.1,CAI42903.1,CCDS14660,CCDS14660.1,CCDS78509,COOL-2,COOL2,Cool-2,Cool2,D13631,D25304,EAW88460.1,EAW88461.1,ENSG000001…	ARHGEF6
ARHGEF7	9606.ENSP00000364893	Rho guanine nucleotide exchange factor 7; Acts as a RAC1 guanine nucleotide exchange factor (GEF) and can induce membrane ruffling. Functions in cell migration, attachment and cell spreading. Promotes targeting of RAC1 to focal adhesions (By similarity). May function as a positive regulator of apoptosis. Downstream of NMDA receptors and CaMKK-CaMK1 signaling cascade, promotes the formation of spi…	https://smart.embl.de/smart/DDvec.cgi?smart=803:CH(3|128)+Pfam_RhoGEF67_u1(138|184)+SH3(187|242)+RhoGEF(275|450)+PH(480|580)+Pfam_RhoGEF67_u2(632|732)+	1BY1,1ZSG,2L3G,5SXP,8874,A0A024RDY9,AAH33905.1,AAH50521.1,AAH60776.1,AB075521,AB177849,AJ844629,AJ844631,AK300272,AL139086,AL353704,AL390754,AL834228,ARHG7_HUMAN,ARHGEF7,ARHGEF7-001,ARHGEF7-003,ARHGEF7-004,ARHGEF7-005,ARHGEF7-006,ARHGEF7-007,ARHGEF7-008,ARHGEF7-009,ARHGEF7-010,ARHGEF7-011,ARHGEF7-012,ARHGEF7-013,ARHGEF7-014,ARHGEF7-015,ARHGEF7-016,ARHGEF7-017,ARHGEF7-018,ARHGEF7-201,ARHGEF7-202,B…	ARHGEF7
ARHGEF9	9606.ENSP00000253401	Rho guanine nucleotide exchange factor 9; Acts as guanine nucleotide exchange factor (GEF) for CDC42. Promotes formation of GPHN clusters; Pleckstrin homology domain containing	https://smart.embl.de/smart/DDvec.cgi?smart=516:SH3(11|66)+RhoGEF(107|286)+PH(319|427)+	23229,2YSQ,A8K1S8,AAI17407.1,AB007884,AK289993,AK295033,AK295178,AL355142,AL391277,AL451106,ARHDH9,ARHG9_HUMAN,ARHGEF9,ARHGEF9-001,ARHGEF9-002,ARHGEF9-003,ARHGEF9-004,ARHGEF9-005,ARHGEF9-006,ARHGEF9-007,ARHGEF9-008,ARHGEF9-009,ARHGEF9-010,ARHGEF9-011,ARHGEF9-013,ARHGEF9-014,ARHGEF9-015,ARHGEF9-016,ARHGEF9-017,ARHGEF9-018,ARHGEF9-019,ARHGEF9-020,B1AMR3,B1AMR4,B4DHC7,BAA24854.2,BAF82682.1,BAG58088.…	ARHGEF9
ARNT	9606.ENSP00000351407	Aryl hydrocarbon receptor nuclear translocator; Required for activity of the Ah (dioxin) receptor. This protein is required for the ligand-binding subunit to translocate from the cytosol to the nucleus after ligand binding. The complex then initiates transcription of genes involved in the activation of PAH procarcinogens. The heterodimer with HIF1A or EPAS1/HIF2A functions as a transcriptional re…	https://smart.embl.de/smart/DDvec.cgi?smart=789:HLH(95|148)+PAS(163|230)+PAS(349|417)+PAC(424|467)+	1D7G,1X0O,2A24,2ARN,2B02,2HV1,2K7S,3F1N,3F1O,3F1P,3H7W,3H82,405,4EQ1,4GHI,4GS9,4H6J,4LPZ,4PKY,4XT2,5NJ8,5TBM,5UFP,5V0L,6CZW,6D09,6D0B,6D0C,A6NGV6,AAA51777.1,AAQ96598.1,AB209877,AF001307,AJ251863,AJ404851,AJ404852,AJ404853,AJ404854,AK290177,AK293027,AK313780,AL355860,AL834279,ARNT,ARNT protein,ARNT-001,ARNT-004,ARNT-005,ARNT-006,ARNT-007,ARNT-009,ARNT-010,ARNT-012,ARNT-013,ARNT-014,ARNT-015,ARNT-0…	ARNT
ARRB1	9606.ENSP00000409581	Beta-arrestin-1; Functions in regulating agonist-mediated G-protein coupled receptor (GPCR) signaling by mediating both receptor desensitization and resensitization processes. During homologous desensitization, beta-arrestins bind to the GPRK-phosphorylated receptor and sterically preclude its coupling to the cognate G- protein; the binding appears to require additional receptor determinants expo…	https://smart.embl.de/smart/DDvec.cgi?smart=418:Pfam_Arrestin_N(18|174)+Arrestin_C(193|356)+	2IV8,408,AAA35558.1,AAA35559.1,AAC33295.1,AAC34123.1,AAH03636.1,ABC40724.1,ACI96306.1,AF084040,AF084940,ARB1,ARR1,ARRB1,ARRB1-001,ARRB1-002,ARRB1-003,ARRB1-004,ARRB1-005,ARRB1-006,ARRB1-007,ARRB1-008,ARRB1-009,ARRB1-010,ARRB1-011,ARRB1-012,ARRB1_HUMAN,Arrestin beta 1,Arrestin beta-1,Arrestin, beta 1,B6V9G8,BC003636,Beta-arrestin,Beta-arrestin-1,CAB003763,CCDS31640,CCDS31640.1,CCDS44684,CCDS44684.…	ARRB1
ARRB2	9606.ENSP00000403701	Beta-arrestin-2; Functions in regulating agonist-mediated G-protein coupled receptor (GPCR) signaling by mediating both receptor desensitization and resensitization processes. During homologous desensitization, beta-arrestins bind to the GPRK-phosphorylated receptor and sterically preclude its coupling to the cognate G- protein; the binding appears to require additional receptor determinants expo…	https://smart.embl.de/smart/DDvec.cgi?smart=430:Pfam_Arrestin_N(19|136)+Pfam_Arrestin_N(139|196)+Arrestin_C(215|370)+	409,AAC99468.1,AAH07427.1,AAH67368.1,ABC40725.1,ABG47460.1,ACG60646.1,AF106941,AK097542,AK297059,AK297181,ARB2,ARR2,ARRB2,ARRB2-001,ARRB2-002,ARRB2-003,ARRB2-004,ARRB2-006,ARRB2-007,ARRB2-008,ARRB2-009,ARRB2-010,ARRB2-011,ARRB2-012,ARRB2-013,ARRB2-014,ARRB2-015,ARRB2-016,ARRB2-017,ARRB2-018,ARRB2-019,ARRB2-020,ARRB2-021,ARRB2_HUMAN,Arrestin beta 2,Arrestin beta-2,Arrestin, beta 2,B4DLW0,B5B0C0,B7…	ARRB2
ASAP1	9606.ENSP00000429900	Arf-GAP with SH3 domain, ANK repeat and PH domain-containing protein 1; Possesses phosphatidylinositol 4,5-bisphosphate- dependent GTPase-activating protein activity for ARF1 (ADP ribosylation factor 1) and ARF5 and a lesser activity towards ARF6. May coordinate membrane trafficking with cell growth or actin cytoskeleton remodeling by binding to both SRC and PIP2. May function as a signal transdu…	https://smart.embl.de/smart/DDvec.cgi?smart=1129:Pfam_BAR_3(52|286)+PH(325|418)+ArfGap(439|562)+ANK(600|632)+ANK(636|665)+SH3(1070|1128)+	2D1X,2DA0,2ED1,2RQT,2RQU,50807,AAI37136.1,AB033075,AC009682,AC103725,AC139019,AMAP1,AP005856,AP006178,AP006181,ARF GTPase-activating protein 1,ASAP1,ASAP1-001,ASAP1-002,ASAP1-003,ASAP1-004,ASAP1-006,ASAP1-007,ASAP1-008,ASAP1-009,ASAP1-010,ASAP1-011,ASAP1-012,ASAP1-013,ASAP1-014,ASAP1-015,ASAP1-016,ASAP1-201,ASAP1_HUMAN,Ankyrin repeat domain containing,ArfGAPs,B2RNV3,BAA86563.1,BAR-PH domain conta…	ASAP1
AXIN1	9606.ENSP00000262320	Axin-1; Component of the beta-catenin destruction complex required for regulating CTNNB1 levels through phosphorylation and ubiquitination, and modulating Wnt-signaling. Controls dorsoventral patterning via two opposing effects; down-regulates CTNNB1 to inhibit the Wnt signaling pathway and ventralize embryos, but also dorsalizes embryos by activating a Wnt-independent JNK signaling pathway. In W…	https://smart.embl.de/smart/DDvec.cgi?smart=862:Pfam_AXIN1_TNKS_BD(8|80)+RGS(88|211)+COIL(389|424)+Pfam_Axin_b-cat_bind(464|521)+DAX(780|862)+	1DK8,1EMU,1O9U,3ZDI,4B7T,4NM0,4NM3,4NM5,4NM7,4NU1,5WZZ,8312,AAC51624.1,AAH17447.1,AAH44648.1,AAK61224.1,AC005202,AF009674,AXIN,AXIN1,AXIN1-001,AXIN1-002,AXIN1-004,AXIN1-005,AXIN1-007,AXIN1_HUMAN,Axin 1,Axin-1,Axis inhibition protein 1,B1AH42,BC017447,BC044648,CAB012987,CAI95589.2,CAI95590.2,CAI95600.2,CAI95601.2,CAQ09649.1,CCDS10405,CCDS10405.1,CCDS10406,CCDS10406.1,CHEMBL1255127,ENSG00000103126,…	AXIN1
AXIN2	9606.ENSP00000302625	Axin-2; Inhibitor of the Wnt signaling pathway. Down-regulates beta-catenin. Probably facilitate the phosphorylation of beta- catenin and APC by GSK3B (By similarity)	https://smart.embl.de/smart/DDvec.cgi?smart=843:Pfam_AXIN1_TNKS_BD(9|73)+RGS(81|200)+COIL(377|405)+Pfam_Axin_b-cat_bind(432|471)+DAX(761|843)+	8313,AAD20976.1,AAF22799.1,AAI01534.1,AB052751,AC115994,AF078165,AF205888,AXIL,AXIN2,AXIN2-001,AXIN2-004,AXIN2-005,AXIN2-006,AXIN2-007,AXIN2-008,AXIN2-009,AXIN2-201,AXIN2-202,AXIN2_HUMAN,Axil,Axin 2,Axin-2,Axin-like protein,Axis inhibition protein 2,BAB19762.1,BC101533,CAB012283,CAB017783,CCDS11662,CCDS11662.1,CHEMBL1255167,Conductin,DKFZp781B0869,E7ES00,ENSG00000168646,ENSP00000302625,ENSP000003…	AXIN2
BAIAP2	9606.ENSP00000316338	Brain-specific angiogenesis inhibitor 1-associated protein 2; Adapter protein that links membrane-bound small G- proteins to cytoplasmic effector proteins. Necessary for CDC42- mediated reorganization of the actin cytoskeleton and for RAC1- mediated membrane ruffling. Involved in the regulation of the actin cytoskeleton by WASF family members and the Arp2/3 complex. Plays a role in neurite growth…	https://smart.embl.de/smart/DDvec.cgi?smart=552:Pfam_IMD(17|237)+SH3(377|436)+	10458,1WDZ,1Y2O,2YKT,3RNJ,4JS0,6BCR,6BCY,6BD1,6BD2,6BQT,AAB93497.1,AAH14020.1,AAH32559.1,AB015019,AB015020,AB017119,AB017120,AB104726,AK222670,AK301436,B4DWA1,BAA36586.1,BAA36587.1,BAA74773.1,BAA74774.1,BAC57945.1,BAC57946.1,BAC57947.1,BAC57948.1,BAD96390.1,BAG62963.1,BAI-associated protein 2,BAI1 associated protein 2,BAI1-associated protein 2,BAIAP2,BAIAP2-001,BAIAP2-002,BAIAP2-003,BAIAP2-004,BA…	BAIAP2
BCAR1	9606.ENSP00000391669	Breast cancer anti-estrogen resistance protein 1; Docking protein which plays a central coordinating role for tyrosine kinase-based signaling related to cell adhesion. Implicated in induction of cell migration. Overexpression confers antiestrogen resistance on breast cancer cells; Cas scaffolding proteins	https://smart.embl.de/smart/DDvec.cgi?smart=916:SIGNAL(1|18)+SH3(52|110)+Pfam_Serine_rich(500|654)+Pfam_DUF3513(700|910)+	1WYX,3T6G,5O2M,5O2P,5O2Q,9564,AAF27527.1,AAS48631.1,AB040024,AF218451,AJ242987,AK027608,AK074958,AK124815,AK293808,AK294513,AK295809,AK302617,AY545071,B3KWD7,B4DEV4,B4DGB5,B4DIW5,B7Z7X7,BAA92711.1,BAB55230.1,BAC11315.1,BAG54099.1,BAG57215.1,BAG57726.1,BAG58627.1,BAH13763.1,BCAR1,BCAR1 scaffold protein, Cas family member,BCAR1, Cas family scaffolding protein,BCAR1-001,BCAR1-002,BCAR1-003,BCAR1-004…	BCAR1
BCAR3	9606.ENSP00000359264	Breast cancer anti-estrogen resistance protein 3; May act as an adapter protein and couple activated growth factor receptors to a signaling pathway that regulates the proliferation in breast cancer cells. When overexpressed, it confers anti-estrogen resistance in breast cancer cell lines. May also be regulated by cellular adhesion to extracellular matrix proteins; NSP adaptor proteins	https://smart.embl.de/smart/DDvec.cgi?smart=825:SH2(152|240)+RasGEF(544|819)+	3T6A,8412,AAC39777.1,AAD28245.1,AAH39895.1,AAQ89355.1,AF124250,AK027785,AL359820,AL512488,AL833121,AND-34,AY358996,B3KNL6,BAG51378.1,BC039895,BCAR3,BCAR3 adaptor protein, NSP family member,BCAR3, NSP family adaptor protein,BCAR3-001,BCAR3-002,BCAR3-003,BCAR3-004,BCAR3-005,BCAR3-006,BCAR3-007,BCAR3-008,BCAR3-009,BCAR3-201,BCAR3_HUMAN,Breast cancer anti-estrogen resistance 3,Breast cancer anti-estr…	BCAR3
BCL9	9606.ENSP00000234739	B-cell CLL/lymphoma 9 protein; Involved in signal transduction through the Wnt pathway. Promotes beta-catenin's transcriptional activity (By similarity); Belongs to the BCL9 family	https://smart.embl.de/smart/DDvec.cgi?smart=1426:Pfam_BCL9(350|388)+	2GL7,2VP7,2VPB,2VPD,2VPE,2VPG,3SL9,607,A0A024QYY4,AL359207,B cell CLL/lymphoma 9,B-cell CLL/lymphoma 9,B-cell CLL/lymphoma 9 protein,B-cell lymphoma 9 protein,BCL9,BCL9 transcription coactivator,BCL9-001,BCL9-002,BCL9-003,BCL9-201,BCL9_HUMAN,Bcl-9,CAA73942.1,CAI15198.1,CCDS30833,CCDS30833.1,CH471223,EAW50932.1,EAW50933.1,ENSG00000116128,ENSP00000234739,ENSP00000358246,ENSP00000479694,ENST00000234…	BCL9
BCL9L	9606.ENSP00000335320	B-cell CLL/lymphoma 9-like protein; Transcriptional regulator that acts as an activator. Promotes beta-catenin transcriptional activity. Plays a role in tumorigenesis. Enhances the neoplastic transforming activity of CTNNB1 (By similarity); Belongs to the BCL9 family	https://smart.embl.de/smart/DDvec.cgi?smart=1499:Pfam_BCL9(398|435)+	283149,2XB1,4UP0,4UP5,A1A4C1,AAH33257.1,AAQ62697.1,AB094091,AK122650,AK122882,AP004609,AY296059,B cell CLL/lymphoma 9 like,B-cell CLL/lymphoma 9 protein,B-cell CLL/lymphoma 9-like,B-cell CLL/lymphoma 9-like protein,B-cell lymphoma 9-like protein,B9L,BAC76045.1,BAC85500.1,BAC85512.1,BC033257,BCL9 like,BCL9-2,BCL9-like protein,BCL9L,BCL9L-001,BCL9L-002,BCL9L-006,BCL9L-007,BCL9L-010,BCL9L_HUMAN,CCDS…	BCL9L
BECN1	9606.ENSP00000355231	Beclin-1; Plays a central role in autophagy. Acts as core subunit of the PI3K complex that mediates formation of phosphatidylinositol 3-phosphate; different complex forms are believed to play a role in multiple membrane trafficking pathways: PI3KC3-C1 is involved in initiation of autophagosomes and PI3KC3-C2 in maturation of autophagosomes and endocytosis. Involved in regulation of degradative en…	https://smart.embl.de/smart/DDvec.cgi?smart=450:Pfam_BH3(105|129)+Pfam_APG6(135|446)+	2P1L,2PON,3DVU,4DDP,4MI8,5EFM,5HHE,5VAU,5VAX,5VAY,6DCN,6DCO,6HOI,6HOJ,6HOK,8678,A0A024R1X5,AAB59573.1,AAC68653.1,AAD27650.1,AAH10276.1,AF077301,AF139131,AK299616,AK312651,ATG6,ATG6 autophagy related 6 homolog,Autophagy related,B2R6N7,B4DS82,BAG35534.1,BAG61544.1,BC010276,BECN1,BECN1-001,BECN1-002,BECN1-003,BECN1-004,BECN1-005,BECN1-006,BECN1-007,BECN1-008,BECN1-009,BECN1-010,BECN1-011,BECN1-012,B…	BECN1
BGLAP	9606.ENSP00000357255	Osteocalcin; Constitutes 1-2% of the total bone protein. It binds strongly to apatite and calcium; Gla domain containing	https://smart.embl.de/smart/DDvec.cgi?smart=100:SIGNAL(1|23)+GLA(33|97)+	632,AAI13433.1,AAI13435.1,AAY16981.1,BC113432,BC113434,BGLAP,BGLAP-001,BGLAP-002,BGP,Bone Gla protein,Bone gamma-carboxyglutamate (gla) protein,Bone gamma-carboxyglutamate protein,CAA27763.1,CAA35996.1,CAA37736.1,CAI15541.1,CCDS1134,CCDS1134.1,DQ007079,EAW52986.1,ENSG00000242252,ENSP00000357255,ENST00000368272,ENST00000471413,Gamma-carboxyglutamic acid-containing protein,Gla domain containing,HGN…	BGLAP
BIRC2	9606.ENSP00000477613	Baculoviral IAP repeat-containing protein 2; Multi-functional protein which regulates not only caspases and apoptosis, but also modulates inflammatory signaling and immunity, mitogenic kinase signaling, and cell proliferation, as well as cell invasion and metastasis. Acts as an E3 ubiquitin- protein ligase regulating NF-kappa-B signaling and regulates both canonical and non-canonical NF-kappa-B s…	https://smart.embl.de/smart/DDvec.cgi?smart=618:BIR(44|115)+BIR(182|252)+BIR(267|338)+CARD(453|541)+RING(571|605)+	1QBH,2.3.2.27,2L9M,329,3D9T,3D9U,3M1D,3MUP,3OZ1,3T6P,3UW4,4EB9,4HY4,4HY5,4KMN,4LGE,4LGU,4MTI,4MU7,5M6N,601722,6EXW,6HPR,AAC41942.1,AAC50372.1,AAC50508.1,AAH16174.1,AAH28578.1,AAY46158.1,AK303197,API1,B4E026,BAG64288.1,BC016174,BC028578,BIRC2,BIRC2-001,BIRC2-002,BIRC2-003,BIRC2-004,BIRC2-005,BIRC2-006,BIRC2-007,BIRC2-008,BIRC2-009,BIRC2-010,BIRC2-011,BIRC2-012,BIRC2-201,BIRC2-202,BIRC2_HUMAN,Bacul…	BIRC2
BLNK	9606.ENSP00000224337	B-cell linker protein; Functions as a central linker protein, downstream of the B-cell receptor (BCR), bridging the SYK kinase to a multitude of signaling pathways and regulating biological outcomes of B-cell function and development. Plays a role in the activation of ERK/EPHB2, MAP kinase p38 and JNK. Modulates AP1 activation. Important for the activation of NF-kappa-B and NFAT. Plays an importa…	https://smart.embl.de/smart/DDvec.cgi?smart=456:SH2(344|435)+	29760,AAC39936.1,AAC39937.1,AAF20382.1,AAF20383.1,AAH18906.1,AC021037,AF068180,AF068181,AF180740,AF180741,AF180742,AF180743,AF180744,AF180745,AF180746,AF180747,AF180748,AF180749,AF180750,AF180751,AF180752,AF180753,AF180754,AF180755,AF180756,AGM4,AM180327,AM180330,AM180332,AM180337,AM180339,B cell adaptor containing SH2 domain,B cell linker,B-cell activation,B-cell adapter containing a SH2 domain …	BLNK
BMP2	9606.ENSP00000368104	Bone morphogenetic protein 2; Induces cartilage and bone formation. Stimulates the differentiation of myoblasts into osteoblasts via the EIF2AK3-EIF2A- ATF4 pathway. BMP2 activation of EIF2AK3 stimulates phosphorylation of EIF2A which leads to increased expression of ATF4 which plays a central role in osteoblast differentiation. In addition stimulates TMEM119, which upregulates the expression of …	https://smart.embl.de/smart/DDvec.cgi?smart=396:SIGNAL(1|23)+Pfam_TGFb_propeptide(35|267)+TGFB(296|396)+	1ES7,1REU,1REW,2GOO,2H62,2H64,2QJ9,2QJA,2QJB,3BK3,3BMP,4MID,4N1D,4UHY,4UHZ,4UI0,4UI1,4UI2,650,6OMN,AAA51834.1,AAF21646.1,ACV32585.1,ACV32587.1,ACV32594.1,ACV32595.1,AF040249,AGW22219.1,AL035668,BDA2,BMP-2,BMP-2A,BMP2,BMP2-001,BMP2A,BMP2_HUMAN,Bone morphogenetic protein 2,Bone morphogenetic protein 2A,Bone morphogenetic proteins,C8C060,C8C069,CAB82007.1,CCDS13099,CCDS13099.1,CHEMBL1926496,ENSG0000…	BMP2
BMPR1A	9606.ENSP00000361107	Bone morphogenetic protein receptor type-1A; On ligand binding, forms a receptor complex consisting of two type II and two type I transmembrane serine/threonine kinases. Type II receptors phosphorylate and activate type I receptors which autophosphorylate, then bind and activate SMAD transcriptional regulators. Receptor for BMP2, BMP4, GDF5 and GDF6. Positively regulates chondrocyte differentiati…	https://smart.embl.de/smart/DDvec.cgi?smart=532:SIGNAL(1|23)+Pfam_Activin_recp(59|134)+TRANS(153|175)+GS(204|234)+	10q23del,175000,1ES7,1REW,2.7.11.30,2GOO,2H62,2H64,2K3G,2QJ9,2QJA,2QJB,3NH7,3QB4,657,A8K6U9,AAH28383.1,ACVRLK3,AK291764,ALK-3,ALK3,Activin receptor-like kinase 3,BAF84453.1,BC028383,BMP type-1A receptor,BMPR-1A,BMPR1A,BMPR1A-001,BMPR1A-003,BMR1A_HUMAN,Bone morphogenetic protein receptor type 1A,Bone morphogenetic protein receptor type-1A,Bone morphogenetic protein receptor type-1A ,Bone morphogen…	BMPR1A
BMPR1B	9606.ENSP00000401907	Bone morphogenetic protein receptor type-1B; On ligand binding, forms a receptor complex consisting of two type II and two type I transmembrane serine/threonine kinases. Type II receptors phosphorylate and activate type I receptors which autophosphorylate, then bind and activate SMAD transcriptional regulators. Receptor for BMP7/OP-1 and GDF5. Positively regulates chondrocyte differentiation thro…	https://smart.embl.de/smart/DDvec.cgi?smart=532:SIGNAL(1|25)+Pfam_Activin_recp(60|136)+TRANS(156|178)+GS(204|234)+	2.7.11.30,3MDY,658,AAC28131.1,AAH47773.1,AAH69796.1,AAH69803.1,AC004061,AC092609,AC093634,AC105395,AK299930,AK313642,ALK-6,ALK6,AMDD,B2R953,B4DSV1,BAA19765.1,BAG36400.1,BAG61763.1,BC047773,BC069796,BC069803,BDA1D,BDA2,BMP type-1B receptor,BMPR-1B,BMPR1B,BMPR1B-001,BMPR1B-002,BMPR1B-003,BMPR1B-004,BMPR1B-005,BMPR1B-006,BMPR1B-007,BMPR1B-201,BMR1B_HUMAN,Bone morphogenetic protein receptor type 1B,B…	BMPR1B
BMPR2	9606.ENSP00000363708	Bone morphogenetic protein receptor type-2; On ligand binding, forms a receptor complex consisting of two type II and two type I transmembrane serine/threonine kinases. Type II receptors phosphorylate and activate type I receptors which autophosphorylate, then bind and activate SMAD transcriptional regulators. Binds to BMP7, BMP2 and, less efficiently, BMP4. Binding is weak but enhanced by the pr…	https://smart.embl.de/smart/DDvec.cgi?smart=1038:SIGNAL(1|26)+Pfam_Activin_recp(33|127)+TRANS(152|174)+Pfam_Pkinase(203|501)+	2.7.11.30,2HLQ,3G2F,659,AAA86519.1,AAC50105.1,AAH52985.1,AAX76517.1,AAX88941.1,AAY24146.1,AC073410,BAA09094.1,BC052985,BMP type II receptor,BMP type-2 receptor,BMPR-2,BMPR-II,BMPR2,BMPR2-001,BMPR2-002,BMPR2-003,BMPR2_HUMAN,BMPR3,BMR2,BRK-3,Bone morphogenetic protein receptor type 2,Bone morphogenetic protein receptor type II,Bone morphogenetic protein receptor type-2,Bone morphogenetic protein re…	BMPR2
BSG	9606.ENSP00000333769	Basigin; Plays an important role in targeting the monocarboxylate transporters SLC16A1, SLC16A3, SLC16A8 and SLC16A11 to the plasma membrane. Plays pivotal roles in spermatogenesis, embryo implantation, neural network formation and tumor progression. Stimulates adjacent fibroblasts to produce matrix metalloproteinases (MMPS). Seems to be a receptor for oligomannosidic glycans. In vitro, promotes …	https://smart.embl.de/smart/DDvec.cgi?smart=385:SIGNAL(1|18)+IGc2(35|115)+IG(227|319)+TRANS(323|345)+	3B5H,3I84,3I85,3QQN,3QR2,4U0Q,5F7,5X0T,5XF0,682,A6NJW1,AAA68936.1,AAA91084.1,AAB41120.1,AAC33279.1,AAD10704.1,AAH09040.1,AAN40694.1,AAQ88480.1,AAX20110.1,AB072923,AB085790,AB091680,AC009005,ADD31881.1,ADD31882.1,AF042848,AF042849,AF042850,AF042851,AF042852,AF042853,AF042854,AF548371,AK093337,AK302231,AY358113,AY942196,B4DY23,BAA08109.1,BAB88938.1,BAC67168.1,BAC76828.1,BAG52693.1,BAG63585.1,BASI_H…	BSG
BTK	9606.ENSP00000483570	Tyrosine-protein kinase BTK; Non-receptor tyrosine kinase indispensable for B lymphocyte development, differentiation and signaling. Binding of antigen to the B-cell antigen receptor (BCR) triggers signaling that ultimately leads to B-cell activation. After BCR engagement and activation at the plasma membrane, phosphorylates PLCG2 at several sites, igniting the downstream signaling pathway throug…	https://smart.embl.de/smart/DDvec.cgi?smart=693:PH(38|169)+BTK(169|205)+SH3(251|307)+SH2(313|402)+TyrKc(436|685)+	1AWW,1AWX,1B55,1BTK,1BWN,1K2P,1QLY,2.7.10.1,2.7.10.2,2GE9,2Z0P,3GEN,3K54,3OCS,3OCT,3P08,3PIX,3PIY,3PIZ,3PJ1,3PJ2,3PJ3,4NWM,4OT5,4OT6,4OTF,4OTQ,4OTR,4RFY,4RFZ,4RG0,4RX5,4YHF,4Z3V,4ZLY,4ZLZ,5BPY,5BQ0,5FBN,5FBO,5J87,5JRS,5KUP,5P9F,5P9G,5P9H,5P9I,5P9J,5P9K,5P9L,5P9M,5T18,5U9D,5VFI,5VGO,5XYZ,5ZZ4,695,6AUA,6AUB,6BIK,6BKE,6BKH,6BKW,6BLN,6DI0,6DI1,6DI3,6DI5,6DI9,6E4F,6EP9,6HRP,6HRT,6J6M,6N9P,6NFH,6NFI,6N…	BTK
BTRC	9606.ENSP00000359206	F-box/WD repeat-containing protein 1A; Substrate recognition component of a SCF (SKP1-CUL1-F- box protein) E3 ubiquitin-protein ligase complex which mediates the ubiquitination and subsequent proteasomal degradation of target proteins. Recognizes and binds to phosphorylated target proteins. SCF(BTRC) mediates the ubiquitination of CTNNB1 and participates in Wnt signaling. SCF(BTRC) mediates the u…	https://smart.embl.de/smart/DDvec.cgi?smart=605:Beta-TrCP_D(138|177)+FBOX(189|228)+WD40(292|329)+WD40(332|369)+WD40(372|409)+WD40(415|452)+WD40(455|492)+WD40(495|532)+WD40(544|581)+	1P22,2P64,6M90,6M91,6M92,6M93,6M94,8945,AAD08702.1,AAF04464.1,AAH27994.1,AAO59171.1,ADU87633.1,AF101784,AF129530,AK295870,AK313353,AL133387,AL445463,AY207475,B5MD49,B7Z3H4,BAG36155.1,BAH12210.1,BC027994,BETA-TRCP,BTRC,BTRC-001,BTRC-002,BTRC-003,BTRC-004,BTRC-005,BTRC-006,BTRC-201,BTRCP,CAA74572.1,CAB032986,CAH18150.1,CAH70019.1,CAH70020.1,CAI12963.1,CAI12964.1,CAI41042.1,CAI41043.1,CCDS73183,CCDS…	BTRC
C3	9606.ENSP00000245907	Complement C3; C3 plays a central role in the activation of the complement system. Its processing by C3 convertase is the central reaction in both classical and alternative complement pathways. After activation C3b can bind covalently, via its reactive thioester, to cell surface carbohydrates or immune aggregates; C3 and PZP like, alpha-2-macroglobulin domain containing	https://smart.embl.de/smart/DDvec.cgi?smart=1663:SIGNAL(1|22)+Pfam_A2M_N(129|224)+A2M_N_2(456|605)+ANATO(693|728)+A2M(770|866)+Pfam_Thiol-ester_cl(1000|1028)+Pfam_A2M_comp(1051|1284)+A2M_recep(1398|1493)+C345C(1533|1645)+	1C3D,1GHQ,1W2S,2A73,2A74,2GOX,2HR0,2I07,2ICE,2ICF,2NOJ,2QKI,2WII,2WIN,2WY7,2WY8,2XQW,2XWB,2XWJ,3.4.21.43,3D5R,3D5S,3G6J,3L3O,3L5N,3NMS,3OED,3OHX,3OXU,3RJ3,3T4A,4HW5,4HWJ,4I6O,4M76,4ONT,4ZH1,5FO7,5FO8,5FO9,5FOA,5FOB,5M6W,5NBQ,5O32,5O35,6EHG,6RUR,6RUV,6S0B,718,A7E236,AAA35722.1,AAA85332.1,AAI50180.1,AAI50201.1,AAR89906.1,ACJ13656.1,AHUS5,ARMD9,ASP,AY513239,Acylation stimulating protein,BC150179,BC1…	C3
CALR	9606.ENSP00000320866	Calreticulin; Calcium-binding chaperone that promotes folding, oligomeric assembly and quality control in the endoplasmic reticulum (ER) via the calreticulin/calnexin cycle. This lectin interacts transiently with almost all of the monoglucosylated glycoproteins that are synthesized in the ER. Interacts with the DNA-binding domain of NR3C1 and mediates its nuclear export. Involved in maternal gene…	https://smart.embl.de/smart/DDvec.cgi?smart=417:SIGNAL(1|17)+Pfam_Calreticulin(23|259)+Pfam_Calreticulin(257|332)+COIL(348|408)+	2CLR,3DOW,3POS,3POW,5LK5,5V90,6ENY,811,AAA36582.1,AAA51916.1,AAB51176.1,AAH02500.1,AAH07911.1,AAH20493.1,AAL13126.1,AAP36116.1,AB451408,ACI46003.1,AK304492,AY047586,B4E2Y9,BAG65301.1,BAG70222.1,BC002500,BC007911,BC020493,BT007448,CAB001513,CAB019952,CAG33351.1,CALR,CALR-001,CALR-003,CALR-004,CALR-005,CALR-006,CALR-007,CALR-008,CALR_HUMAN,CCDS12288,CCDS12288.1,CR457070,CRP55,CRT,CRTC,Calregulin,Ca…	CALR
CARD9	9606.ENSP00000360797	Caspase recruitment domain-containing protein 9; Adapter protein that plays a key role in innate immune response to a number of intracellular pathogens, such as C.albicans and L.monocytogenes. Is at the crossroads of ITAM- tyrosine kinase and the Toll-like receptors (TLR) and NOD2 signaling pathways. Probably controls various innate immune response pathways depending on the intracellular pathogen…	https://smart.embl.de/smart/DDvec.cgi?smart=536:Pfam_CARD(11|97)+COIL(145|277)+COIL(332|410)+	64170,6E25,6E26,6E27,6E28,6N2M,6N2P,A0A024R8F1,A0A024R8I4,AAG28790.1,AAH08877.1,AF311287,AK024001,AK292081,BAB14766.1,BAF84770.1,BC008877,CAI13931.1,CAI13932.1,CANDF2,CARD9,CARD9-001,CARD9-002,CARD9-003,CARD9-004,CARD9-005,CARD9-007,CARD9-008,CARD9_HUMAN,CCDS48057,CCDS48057.1,CCDS6997,CCDS6997.1,Caspase recruitment domain containing,Caspase recruitment domain family member 9,Caspase recruitment d…	CARD9
CASP3	9606.ENSP00000311032	Caspase-3; Involved in the activation cascade of caspases responsible for apoptosis execution. At the onset of apoptosis it proteolytically cleaves poly(ADP-ribose) polymerase (PARP) at a '216-Asp-|-Gly-217' bond. Cleaves and activates sterol regulatory element binding proteins (SREBPs) between the basic helix-loop- helix leucine zipper domain and the membrane attachment domain. Cleaves and activ…	https://smart.embl.de/smart/DDvec.cgi?smart=277:CASc(36|277)+	1CP3,1GFW,1I3O,1NME,1NMQ,1NMS,1PAU,1QX3,1RE1,1RHJ,1RHK,1RHM,1RHQ,1RHR,1RHU,2C1E,2C2K,2C2M,2C2O,2CDR,2CJX,2CJY,2CNK,2CNL,2CNN,2CNO,2DKO,2H5I,2H5J,2H65,2J30,2J31,2J32,2J33,2XYG,2XYH,2XYP,2XZD,2XZT,2Y0B,3.4.22.56,3DEH,3DEI,3DEJ,3DEK,3EDQ,3GJQ,3GJR,3GJS,3GJT,3H0E,3ITN,3KJF,3PCX,3PD0,3PD1,4DCJ,4DCO,4DCP,4EHA,4EHD,4EHF,4EHH,4EHK,4EHL,4EHN,4JJE,4JQY,4JQZ,4JR0,4PRY,4PS0,4QTX,4QTY,4QU0,4QU5,4QU8,4QU9,4QUA…	CASP3
CASP8	9606.ENSP00000351273	Caspase-8; Most upstream protease of the activation cascade of caspases responsible for the TNFRSF6/FAS mediated and TNFRSF1A induced cell death. Binding to the adapter molecule FADD recruits it to either receptor. The resulting aggregate called death- inducing signaling complex (DISC) performs CASP8 proteolytic activation. The active dimeric enzyme is then liberated from the DISC and free to act…	https://smart.embl.de/smart/DDvec.cgi?smart=538:DED(60|139)+DED(158|237)+CASc(284|537)+	1F9E,1I4E,1QDU,1QTN,2C2Z,2FUN,2K7Z,2Y1L,3.4.22.61,3H11,3KJN,3KJQ,4JJ7,4PRZ,4PS1,4ZBW,5H31,5H33,5JQE,5L08,6AGW,841,A0A024R3Z8,AAB70913.1,AAC50602.1,AAC50645.1,AAD24962.1,AAK57437.1,AAL87628.1,AAL87629.1,AAL87630.1,AAL87631.1,AAL87632.1,AAY24225.1,AB038985,ABC67468.1,AC007256,AC007283,AF009620,AF102139,AF102140,AF102141,AF102142,AF102143,AF102144,AF102145,AF102146,AF380342,AF422925,AF422926,AF42292…	CASP8
CAV1	9606.ENSP00000339191	Caveolin-1; May act as a scaffolding protein within caveolar membranes. Interacts directly with G-protein alpha subunits and can functionally regulate their activity (By similarity). Involved in the costimulatory signal essential for T-cell receptor (TCR)- mediated T-cell activation. Its binding to DPP4 induces T-cell proliferation and NF-kappa-B activation in a T-cell receptor/CD3- dependent man…	https://smart.embl.de/smart/DDvec.cgi?smart=178:Pfam_Caveolin(42|175)+	857,A0A024R757,AAD23745.1,AAD34722.1,AAH09685.1,AAH82246.1,AAP35807.1,AAX07830.1,AB451284,AB451416,AF095591,AF095592,AF095593,AF125348,AK290871,AY762103,BAF83560.1,BAG70098.1,BAG70230.1,BC009685,BC082246,BSCL3,BT007143,C9JKI3,CAA79476.1,CAB003791,CAB63654.1,CAV,CAV1,CAV1-001,CAV1-002,CAV1-003,CAV1-004,CAV1-005,CAV1-006,CAV1-007,CAV1-008,CAV1-201,CAV1_HUMAN,CCDS55156,CCDS55156.1,CCDS5767,CCDS5767.…	CAV1
CBFB	9606.ENSP00000415151	Core-binding factor subunit beta; CBF binds to the core site, 5'-PYGPYGGT-3', of a number of enhancers and promoters, including murine leukemia virus, polyomavirus enhancer, T-cell receptor enhancers, LCK, IL3 and GM- CSF promoters. CBFB enhances DNA binding by RUNX1; Belongs to the CBF-beta family	https://smart.embl.de/smart/DDvec.cgi?smart=187:Pfam_CBF_beta(1|168)+	1CL3,1E50,1H9D,4N9F,865,A0A024R6X2,A8K347,AAA02868.1,AAG01553.1,AAH18509.1,AAP35508.1,AF294326,AK290462,BAF83151.1,BC018509,BT006862,CBF-beta,CBFB,CBFB-001,CBFB-002,CBFB-003,CBFB-005,CBFB-006,CBFB-007,CBFB-009,CBFB-010,CBFB-011,CCDS10827,CCDS10827.1,CCDS45508,CCDS45508.1,Core-binding factor subunit beta,Core-binding factor, beta subunit,EAW83067.1,EAW83068.1,EAW83069.1,ENSG00000067955,ENSP0000029…	CBFB
CBL	9606.ENSP00000264033	E3 ubiquitin-protein ligase CBL; Adapter protein that functions as a negative regulator of many signaling pathways that are triggered by activation of cell surface receptors. Acts as an E3 ubiquitin-protein ligase, which accepts ubiquitin from specific E2 ubiquitin-conjugating enzymes, and then transfers it to substrates promoting their degradation by the proteasome. Recognizes activated receptor…	https://smart.embl.de/smart/DDvec.cgi?smart=906:Pfam_Cbl_N(51|175)+Pfam_Cbl_N2(179|262)+Pfam_Cbl_N3(264|349)+RING(381|419)+UBA(857|894)+	1B47,1FBV,1YVH,2.3.2.27,2CBL,2JUJ,2K4D,2OO9,2Y1M,2Y1N,3BUM,3BUN,3BUO,3BUW,3BUX,3OB1,3OB2,3PLF,4A49,4A4B,4A4C,4GPL,5HKW,5HKX,5HKY,5HKZ,5HL0,5J3X,5O76,867,A3KMP8,AAI32734.1,AAI36464.1,BC132733,BC136463,C-CBL,CAA40393.1,CAB004350,CBL,CBL-001,CBL2,CBL_HUMAN,CCDS8418,CCDS8418.1,Casitas B-lineage lymphoma proto-oncogene,Cbl proto-oncogene,Cbl proto-oncogene, E3 ubiquitin protein ligase,E3 ubiquitin-pro…	CBL
CBY1	9606.ENSP00000478962	Protein chibby homolog 1; Inhibits the Wnt/Wingless pathway by binding to CTNNB1/beta-catenin and inhibiting beta-catenin-mediated transcriptional activation through competition with TCF/LEF transcription factors. Has also been shown to play a role in regulating the intracellular trafficking of polycystin-2/PKD2 and possibly of other intracellular proteins. Promotes adipocyte and cardiomyocyte di…	https://smart.embl.de/smart/DDvec.cgi?smart=169:Pfam_Chibby(44|159)+	25776,4WRQ,A0A024R1L9,AAH16139.1,AAL56062.1,AB015347,AB111855,AF331041,AK311928,AL050345,AL136686,ARB1,ARPP-binding protein,B0QY53,B0QY54,B2R4S2,BAA88119.1,BAC78839.1,BAG34869.1,BC016139,BK005534,C22orf2,CAB43547.1,CAB63442.1,CAB66621.1,CAG30296.1,CBY,CBY1,CBY1-001,CBY1-002,CBY1-003,CBY1-004,CBY1-005,CBY1-006,CBY1-007,CBY1-008,CBY1-009,CBY1-010,CBY1-201,CBY1_HUMAN,CCDS13974,CCDS13974.1,CCDS74861,…	CBY1
CCND1	9606.ENSP00000227507	G1/S-specific cyclin-D1; Regulatory component of the cyclin D1-CDK4 (DC) complex that phosphorylates and inhibits members of the retinoblastoma (RB) protein family including RB1 and regulates the cell-cycle during G(1)/S transition. Phosphorylation of RB1 allows dissociation of the transcription factor E2F from the RB/E2F complex and the subsequent transcription of E2F target genes which are resp…	https://smart.embl.de/smart/DDvec.cgi?smart=295:CYCLIN(62|146)+Cyclin_C(155|287)+	2W96,2W99,2W9F,2W9Z,595,5VZU,AAA36481.1,AAA52136.1,AAA58392.1,AAH00076.1,AAH01501.1,AAH14078.1,AAH23620.1,AAH25302.1,AAM34300.2,AAV38647.1,AAV38648.1,AAV91344.1,AF511593,AK313136,AY830112,B-cell CLL/lymphoma 1,B-cell lymphoma 1 protein,BAG35955.1,BC000076,BC001501,BC014078,BC023620,BC025302,BCL-1,BCL-1 oncogene,BCL1,BT019844,BT019845,CAA42470.1,CAA54800.1,CAA80558.1,CAB000024,CAG38775.1,CAG46896.…	CCND1
CD19	9606.ENSP00000437940	B-lymphocyte antigen CD19; Assembles with the antigen receptor of B-lymphocytes in order to decrease the threshold for antigen receptor-dependent stimulation; CD molecules	https://smart.embl.de/smart/DDvec.cgi?smart=557:SIGNAL(1|20)+IG(23|116)+IG(185|275)+TRANS(295|317)+	6AL5,930,A0N0P9,AAA35533.1,AAA68490.1,AAA69966.1,AAB60697.1,AAD02340.1,AAH06338.1,AB052799,ABK41940.1,AF045018,AK313577,B-lymphocyte antigen CD19,B-lymphocyte surface antigen B4,B4,BAB60954.1,BC006338,CAB016110,CCDS10644,CCDS10644.1,CCDS53998,CCDS53998.1,CD molecules,CD19,CD19 antigen,CD19 molecule,CD19-001,CD19-002,CD19-004,CD19-007,CD19-008,CD19-201,CD19-202,CD19_HUMAN,CVID3,Differentiation ant…	CD19
CD22	9606.ENSP00000085219	B-cell receptor CD22; Mediates B-cell B-cell interactions. May be involved in the localization of B-cells in lymphoid tissues. Binds sialylated glycoproteins; one of which is CD45. Preferentially binds to alpha-2,6-linked sialic acid. The sialic acid recognition site can be masked by cis interactions with sialic acids on the same cell surface. Upon ligand induced tyrosine phosphorylation in the i…	https://smart.embl.de/smart/DDvec.cgi?smart=847:SIGNAL(1|19)+IG(29|137)+IG_like(146|239)+IGc2(256|316)+IGc2(344|403)+IG(427|502)+IGc2(520|578)+IGc2(607|666)+TRANS(684|706)+	5VKJ,5VKM,5VL3,933,AAB06448.1,AAB06449.1,AAI09307.1,AB012995,AB012996,AB012997,AB012998,AB012999,AB013000,AB013002,AB013003,AB013004,AB013005,AB013006,AB013007,AB253793,AB253794,AB253795,ABK41939.1,AC002132,AK225625,B-cell receptor CD22,B-lymphocyte cell adhesion molecule,BAA36564.1,BAA36565.1,BAA36566.1,BAA36567.1,BAA36568.1,BAA36569.1,BAA36571.1,BAA36572.1,BAA36573.1,BAA36574.1,BAA36575.1,BAA36…	CD22
CD248	9606.ENSP00000308117	Endosialin; May play a role in tumor angiogenesis; C-type lectin domain containing	https://smart.embl.de/smart/DDvec.cgi?smart=757:SIGNAL(1|17)+CLECT(29|157)+EGF(234|272)+EGF(274|311)+EGF_CA(312|351)+TRANS(686|708)+	57124,AAG00867.1,AAH51340.1,AAI04485.1,AAI05634.1,AF279142,AJ295846,AK027290,BAB55018.1,BC051340,BC104484,BC105633,C-type lectin domain containing,CAC34381.1,CCDS8134,CCDS8134.1,CD molecules,CD164 sialomucin-like 1,CD164L1,CD248,CD248 antigen, endosialin,CD248 molecule,CD248 molecule, endosialin,CD248-001,CD248_HUMAN,ENSG00000174807,ENSP00000308117,ENST00000311330,Endosialin,HGNC:18219,HPA051856,…	CD248
CD36	9606.ENSP00000399421	Platelet glycoprotein 4; Multifunctional glycoprotein that acts as receptor for a broad range of ligands. Ligands can be of proteinaceous nature like thrombospondin, fibronectin, collagen or amyloid-beta as well as of lipidic nature such as oxidized low-density lipoprotein (oxLDL), anionic phospholipids, long-chain fatty acids and bacterial diacylated lipopeptides. They are generally multivalent …	https://smart.embl.de/smart/DDvec.cgi?smart=472:Pfam_CD36(14|463)+	5LGD,948,A4D1B1,AAA16068.1,AAA35534.1,AAA58412.1,AAA58413.1,AAB28992.1,AAD13993.1,AAG60624.1,AAG60625.1,AAG60626.1,AAG60627.1,AAG60628.1,AAG60631.1,AAG60632.1,AAG60633.1,AAG60634.1,AAG60635.1,AAG60636.1,AAG60638.1,AAG60639.1,AAH08406.1,AAM14636.2,AC004862,AC073182,AC073850,AC092108,AC124834,ADI80543.1,ADI80545.1,ADI80546.1,AF300625,AF300626,AF300627,AF300628,AF300629,AF300632,AF300633,AF300634,AF…	CD36
CD3E	9606.ENSP00000354566	T-cell surface glycoprotein CD3 epsilon chain; Part of the TCR-CD3 complex present on T-lymphocyte cell surface that plays an essential role in adaptive immune response. When antigen presenting cells (APCs) activate T-cell receptor (TCR), TCR-mediated signals are transmitted across the cell membrane by the CD3 chains CD3D, CD3E, CD3G and CD3Z. All CD3 chains contain immunoreceptor tyrosine-based …	https://smart.embl.de/smart/DDvec.cgi?smart=207:SIGNAL(1|21)+IGc2(40|105)+TRANS(130|152)+ITAM(185|205)+	1A81,1SY6,1XIW,2ROL,6JXR,916,A0N2Z5,A8K997,AAA52295.1,AAA61062.2,AAH49847.1,AK292612,BAF85301.1,BC049847,CAA27516.1,CAB000010,CCDS31685,CCDS31685.1,CD molecules,CD3E,CD3E-001,CD3E-002,CD3E-003,CD3E-004,CD3E-007,CD3E-009,CD3E_HUMAN,CD3e,CD3e antigen, epsilon polypeptide,CD3e molecule,CD3e molecule, epsilon,CD3e molecule, epsilon (CD3-TCR complex),E9PSH8,EAW67364.1,ENSG00000198851,ENSP00000354566,E…	CD3E
CD4	9606.ENSP00000011653	T-cell surface glycoprotein CD4; Integral membrane glycoprotein that plays an essential role in the immune response and serves multiple functions in responses against both external and internal offenses. In T-cells, functions primarily as a coreceptor for MHC class II molecule:peptide complex. The antigens presented by class II peptides are derived from extracellular proteins while class I peptid…	https://smart.embl.de/smart/DDvec.cgi?smart=458:IGv(36|111)+IG(128|202)+IG(208|317)+TRANS(398|420)+Pfam_Tcell_CD4_C(426|453)+	1CDH,1CDI,1CDJ,1CDU,1CDY,1G9M,1G9N,1GC1,1JL4,1OPN,1OPT,1OPW,1Q68,1RZJ,1RZK,1WBR,1WIO,1WIP,1WIQ,2B4C,2JKR,2JKT,2KLU,2NXY,2NXZ,2NY0,2NY1,2NY2,2NY3,2NY4,2NY5,2NY6,2QAD,3B71,3CD4,3J70,3JCB,3JCC,3JWD,3JWO,3LQA,3O2D,3S4S,3S5L,3T0E,4H8W,4JM2,4P9H,4Q6I,4R2G,4R4H,4RQS,5A7X,5A8H,5CAY,5THR,5U1F,5VN3,6CM3,6EDU,6MEO,6MET,920,AAA16069.1,AAA35572.1,AAB02789.1,AAB35273.1,AAB51309.1,AAH25782.1,AAV38594.1,AAV38614…	CD4
CD44	9606.ENSP00000398632	CD44 antigen; Receptor for hyaluronic acid (HA). Mediates cell-cell and cell-matrix interactions through its affinity for HA, and possibly also through its affinity for other ligands such as osteopontin, collagens, and matrix metalloproteinases (MMPs). Adhesion with HA plays an important role in cell migration, tumor growth and progression. In cancer cells, may play an important role in invadopod…	https://smart.embl.de/smart/DDvec.cgi?smart=742:SIGNAL(1|20)+LINK(30|120)+TRANS(650|672)+	1POZ,1UUH,2I83,4PZ3,4PZ4,960,A5YRN9,AAA35674.1,AAA36138.1,AAA51950.1,AAA82949.1,AAB13622.1,AAB13623.1,AAB13624.1,AAB13625.1,AAB13626.1,AAB13627.1,AAB13628.1,AAB27917.1,AAB27918.2,AAB27919.1,AAB30429.1,AAC70782.1,AAH04372.1,AAH52287.1,AAH67348.1,AAM50040.1,AAM50041.1,AB462491,AB469006,AB469162,AB469191,ABQ59315.1,ABW75083.1,ACI46596.1,AF098641,AJ251595,AL136989,AL832642,AY101192,AY101193,B4XHE2,B6…	CD44
CD47	9606.ENSP00000355361	Leukocyte surface antigen CD47; Has a role in both cell adhesion by acting as an adhesion receptor for THBS1 on platelets, and in the modulation of integrins. Plays an important role in memory formation and synaptic plasticity in the hippocampus (By similarity). Receptor for SIRPA, binding to which prevents maturation of immature dendritic cells and inhibits cytokine production by mature dendriti…	https://smart.embl.de/smart/DDvec.cgi?smart=323:Pfam_V-set_CD47(8|142)+Pfam_CD47(144|292)+	2JJS,2JJT,2VSC,4CMM,4KJY,5IWL,5TZ2,5TZT,5TZU,961,A8K198,AAH10016.1,AAH12884.1,AAH37306.1,AAP35553.1,AK289813,Antigenic surface determinant protein OA3,BAF82502.1,BC010016,BC012884,BC037306,BT006907,CAA49196.1,CAA80977.1,CAB016055,CCDS43125,CCDS43125.1,CCDS43126,CCDS43126.1,CD molecules,CD47,CD47 antigen,CD47 glycoprotein,CD47 molecule,CD47-001,CD47-002,CD47-003,CD47-004,CD47-005,CD47_HUMAN,D3DN59…	CD47
CD63	9606.ENSP00000447730	CD63 antigen; Functions as cell surface receptor for TIMP1 and plays a role in the activation of cellular signaling cascades. Plays a role in the activation of ITGB1 and integrin signaling, leading to the activation of AKT, FAK/PTK2 and MAP kinases. Promotes cell survival, reorganization of the actin cytoskeleton, cell adhesion, spreading and migration, via its role in the activation of AKT and F…	https://smart.embl.de/smart/DDvec.cgi?smart=238:Pfam_Tetraspannin(10|230)+	967,A0A024RB05,AAA63235.1,AAB21617.1,AAH02349.1,AAH13017.1,AAM34259.1,AAP35736.1,AAV38939.1,AAV38940.1,AF508304,AK311893,BAG34834.1,BC002349,BC013017,BT007073,BT020137,BT020138,C9JV86,CAA30792.1,CAA44519.1,CAB026356,CAG46893.1,CCDS58242,CCDS58242.1,CCDS58243,CCDS58243.1,CCDS8890,CCDS8890.1,CD molecules,CD63,CD63 antigen,CD63 molecule,CD63-001,CD63-002,CD63-003,CD63-004,CD63-006,CD63-007,CD63-008,…	CD63
CD74	9606.ENSP00000009530	HLA class II histocompatibility antigen gamma chain; Plays a critical role in MHC class II antigen processing by stabilizing peptide-free class II alpha/beta heterodimers in a complex soon after their synthesis and directing transport of the complex from the endoplasmic reticulum to the endosomal/lysosomal system where the antigen processing and binding of antigenic peptides to MHC class II takes…	https://smart.embl.de/smart/DDvec.cgi?smart=296:Pfam_MHC2-interact(17|129)+Pfam_MHCassoc_trimer(136|204)+TY(229|275)+	1A6A,1ICF,1IIE,1L3H,1MUJ,3PDO,3PGC,3PGD,3QXA,3QXD,4AEN,4AH2,4X5W,5KSU,5KSV,972,A8K7R1,AAA35996.1,AAA36033.1,AAA36304.1,AAA58655.1,AAH18726.1,AAH24272.1,AAV38312.1,AK292076,AK297889,B4DNE8,BAF84765.1,BAG60210.1,BC018726,BC024272,BT019505,CAA25192.1,CAA25193.1,CAA27046.1,CAA27047.1,CAB002506,CCDS34276,CCDS34276.1,CCDS47308,CCDS47308.1,CCDS47309,CCDS47309.1,CD molecules,CD74,CD74 antigen,CD74 molecu…	CD74
CD79A	9606.ENSP00000221972	B-cell antigen receptor complex-associated protein alpha chain; Required in cooperation with CD79B for initiation of the signal transduction cascade activated by binding of antigen to the B-cell antigen receptor complex (BCR) which leads to internalization of the complex, trafficking to late endosomes and antigen presentation. Also required for BCR surface expression and for efficient differentia…	https://smart.embl.de/smart/DDvec.cgi?smart=226:SIGNAL(1|32)+IGc2(45|113)+TRANS(143|165)+ITAM(185|205)+	155975,1CV9,600352,973,A0N775,AAA20495.1,AAA59556.1,AAA59557.1,AAA60270.1,AAB20812.1,AAB23558.1,AAC60653.1,AC010616,AK223371,BAD97091.1,CAA31802.1,CAA58523.1,CAB000019,CCDS12589,CCDS12589.1,CCDS46088,CCDS46088.1,CD molecules,CD79A,CD79A antigen,CD79A-001,CD79A-002,CD79A-003,CD79A_HUMAN,CD79a,CD79a molecule,CD79a molecule, immunoglobulin-associated alpha,ENSG00000105369,ENSP00000221972,ENSP0000040…	CD79A
CD79B	9606.ENSP00000376544	B-cell antigen receptor complex-associated protein beta chain; Required in cooperation with CD79A for initiation of the signal transduction cascade activated by the B-cell antigen receptor complex (BCR) which leads to internalization of the complex, trafficking to late endosomes and antigen presentation. Enhances phosphorylation of CD79A, possibly by recruiting kinases which phosphorylate CD79A o…	https://smart.embl.de/smart/DDvec.cgi?smart=230:SIGNAL(1|29)+IG(51|144)+TRANS(162|181)+ITAM(194|214)+	3KG5,974,AAA58387.1,AAA64459.1,AAA72424.1,AAB24822.2,AAC60654.1,AAH02975.2,AAH32651.1,AGM6,AK222954,AK223210,B-cell-specific glycoprotein B29,B29,BAD96674.1,BAD96930.1,BC002975,BC032651,CAA58522.1,CAB009751,CCDS11655,CCDS11655.1,CCDS11656,CCDS11656.1,CCDS42372,CCDS42372.1,CD molecules,CD79B,CD79B antigen,CD79B-001,CD79B-002,CD79B-003,CD79B-004,CD79B-005,CD79B-006,CD79B_HUMAN,CD79b,CD79b molecule,…	CD79B
CD81	9606.ENSP00000263645	CD81 antigen; May play an important role in the regulation of lymphoma cell growth. Interacts with a 16-kDa Leu-13 protein to form a complex possibly involved in signal transduction. May act as the viral receptor for HCV; CD molecules	https://smart.embl.de/smart/DDvec.cgi?smart=236:Pfam_Tetraspannin(10|229)+	1G8Q,1IV5,26 kDa cell surface protein TAPA-1,2AVZ,3X0E,4BKH,5DFV,5DFW,5M2C,5M33,5M3D,5M3T,5M4R,5TCX,6EJG,6EJM,6EK2,975,A0A024RCB7,A6NMH8,AAA36663.1,AAH02978.1,AAH93047.1,AAV38314.1,AAV38315.1,ABK41932.1,BC002978,BC093047,BT019507,BT019508,CAB002507,CCDS73240,CCDS73240.1,CCDS7734,CCDS7734.1,CD molecules,CD81,CD81 antigen,CD81 molecule,CD81-001,CD81-002,CD81-003,CD81-004,CD81-005,CD81-006,CD81-007,…	CD81
CD9	9606.ENSP00000371958	CD9 antigen; Involved in platelet activation and aggregation. Regulates paranodal junction formation. Involved in cell adhesion, cell motility and tumor metastasis. Required for sperm-egg fusion; Belongs to the tetraspanin (TM4SF) family	https://smart.embl.de/smart/DDvec.cgi?smart=228:Pfam_Tetraspannin(10|220)+	5H9 antigen,928,A6NNI4,AAA51954.1,AAA51955.1,AAA51956.1,AAA51957.1,AAA51958.1,AAA51959.1,AAA59982.1,AAA80320.1,AAC60586.1,AAH11988.1,AAQ87878.1,AAS00483.1,AB079244,AK298431,AY422198,AY423720,B4DPP0,BA2,BAE71132.1,BAG60652.1,BC011988,BTCC-1,CAA42708.1,CAB002490,CCDS81654,CCDS8540,CCDS8540.1,CD molecules,CD9,CD9 antigen,CD9 molecule,CD9-001,CD9-002,CD9-003,CD9-004,CD9-005,CD9-006,CD9-007,CD9-008,CD…	CD9
CDC42	9606.ENSP00000383118	Cell division control protein 42 homolog; Plasma membrane-associated small GTPase which cycles between an active GTP-bound and an inactive GDP-bound state. In active state binds to a variety of effector proteins to regulate cellular responses. Involved in epithelial cell polarization processes. Regulates the bipolar attachment of spindle microtubules to kinetochores before chromosome congression …	https://smart.embl.de/smart/DDvec.cgi?smart=191:RHO(6|179)+	1A4R,1AJE,1AM4,1AN0,1CEE,1CF4,1DOA,1E0A,1EES,1GRN,1GZS,1KI1,1KZ7,1KZG,1NF3,2ASE,2DFK,2KB0,2NGR,2ODB,2QRZ,2WM9,2WMN,2WMO,3.6.5.2,3GCG,3QBV,3VHL,4DID,4ITR,4JS0,4YC7,4YDH,5CJP,5FI1,5HZK,5UPK,5UPL,6AJ4,6AJL,998,A0A024RAE4,A0A024RAE6,AAA52494.1,AAA52592.1,AAH02711.1,AAH03682.1,AAH18266.1,AAM21109.1,AAM21110.1,AAT70721.1,AF498962,AF498963,AL121734,AL121735,AL121736,AL121737,AY673602,BC002711,BC003682,B…	CDC42
CDC42BPA	9606.ENSP00000355731	Serine/threonine-protein kinase MRCK alpha; Serine/threonine-protein kinase which is an important downstream effector of CDC42 and plays a role in the regulation of cytoskeleton reorganization and cell migration. Regulates actin cytoskeletal reorganization via phosphorylation of PPP1R12C and MYL9/MLC2. In concert with MYO18A and LURAP1, is involved in modulating lamellar actomyosin retrograde flo…	https://smart.embl.de/smart/DDvec.cgi?smart=1719:S_TKc(77|343)+S_TK_X(344|406)+Pfam_KELK(529|608)+COIL(710|821)+Pfam_DMPK_coil(881|941)+C1(1000|1049)+PH(1070|1190)+CNH(1215|1497)+PBD(1558|1593)+	2.7.11.1,8476,AAB37126.1,AAF66437.1,AB007920,AB208968,AF250871,AJ518975,AJ518976,AK027000,AL451047,AL627308,BAA32296.2,BAB15619.1,BAD92205.1,CAD57745.1,CAD57746.1,CAH71183.1,CAH71184.1,CAH71185.1,CAH71336.1,CAH71337.1,CAH71338.1,CAI19108.1,CAI19109.1,CAI19110.1,CAI19113.1,CAI46252.1,CCDS1558,CCDS1558.1,CCDS1559,CCDS1559.1,CDC42 binding protein kinase alpha,CDC42 binding protein kinase alpha (DMPK…	CDC42BPA
CDC73	9606.ENSP00000356405	Parafibromin; Tumor suppressor probably involved in transcriptional and post-transcriptional control pathways. May be involved in cell cycle progression through the regulation of cyclin D1/PRAD1 expression. Component of the PAF1 complex (PAF1C) which has multiple functions during transcription by RNA polymerase II and is implicated in regulation of development and maintenance of embryonic stem ce…	https://smart.embl.de/smart/DDvec.cgi?smart=531:Pfam_CDC73_N(1|297)+Pfam_CDC73_C(356|521)+	168460,5YDE,5YDF,79577,A6NLZ8,AAG45339.1,AAH07325.1,AAH14351.2,AAH65037.1,AF312865,AK026969,AK314772,AL139133,B2RBR2,BAB15608.1,BAG37309.1,BC007325,BC014351,BC065037,C1orf28,CAB016359,CAH71049.1,CAH71589.1,CCDS1382,CCDS1382.1,CDC73,CDC73-001,CDC73-002,CDC73-003,CDC73_HUMAN,Cell division cycle 73,Cell division cycle protein 73 homolog,EAW91250.1,ENSG00000134371,ENSP00000256767,ENSP00000356405,ENSP…	CDC73
CDH1	9606.ENSP00000261769	Cadherin-1; Cadherins are calcium-dependent cell adhesion proteins. They preferentially interact with themselves in a homophilic manner in connecting cells; cadherins may thus contribute to the sorting of heterogeneous cell types. CDH1 is involved in mechanisms regulating cell-cell adhesions, mobility and proliferation of epithelial cells. Has a potent invasive suppressor role. It is a ligand for…	https://smart.embl.de/smart/DDvec.cgi?smart=882:SIGNAL(1|22)+Cadherin_pro(27|116)+CA(177|260)+CA(284|373)+CA(396|485)+CA(508|593)+Pfam_Cadherin(598|686)+TRANS(709|731)+Pfam_Cadherin_C(733|879)+	152423,1O6S,2O72,2OMT,2OMU,2OMV,2OMX,2OMY,2OMZ,3FF7,3FF8,3L6X,3L6Y,4ZT1,4ZTE,6CXY,6OLE,6OLF,6OLG,999,A8K1U7,AAA21764.1,AAA61259.1,AAD14108.1,AAY68225.1,AB025105,AC099314,ACD87624.1,AK290012,AK312551,Arc-1,B3GN61,BAA08537.1,BAA88956.1,BAF82701.1,BAG35448.1,BCDS1,CAA31279.1,CAA36522.1,CAA78353.1,CAA79356.1,CAA84586.1,CAB000087,CAB028364,CADH1_HUMAN,CAM 120/80,CCDS10869,CCDS10869.1,CCDS82005,CD mole…	CDH1
CDH11	9606.ENSP00000268603	Cadherin-11; Cadherins are calcium-dependent cell adhesion proteins. They preferentially interact with themselves in a homophilic manner in connecting cells; cadherins may thus contribute to the sorting of heterogeneous cell types	https://smart.embl.de/smart/DDvec.cgi?smart=796:SIGNAL(1|22)+CA(76|157)+CA(181|266)+CA(290|382)+CA(405|486)+CA(513|600)+TRANS(618|640)+Pfam_Cadherin_C(641|789)+	1009,A8K5D6,A8MZC8,AAA35622.1,AAD27755.1,AAD27756.1,AC010533,AC137643,AF060369,AF060370,AK291251,B7WP28,BAA04798.1,BAA04799.1,BAF83940.1,CAB013072,CAD11,CAD11_HUMAN,CCDS10803,CCDS10803.1,CCDS81992,CCDS81993,CDH11,CDH11-001,CDH11-002,CDH11-003,CDH11-004,CDH11-005,CDH11-006,CDH11-007,CDH11-008,CDH11-009,CDH11-010,CDH11-011,CDH11-012,CDH11-013,CDH11-014,CDH11-015,CDH11-016,CDH11-017,CDH11-018,CDH11-…	CDH11
CDH17	9606.ENSP00000027335	Cadherin-17; Cadherins are calcium-dependent cell adhesion proteins. They preferentially interact with themselves in a homophilic manner in connecting cells; cadherins may thus contribute to the sorting of heterogeneous cell types. LI-cadherin may have a role in the morphological organization of liver and intestine. Involved in intestinal peptide transport	https://smart.embl.de/smart/DDvec.cgi?smart=832:SIGNAL(1|22)+CA(39|124)+CA(148|242)+CA(259|338)+CA(362|447)+CA(472|565)+CA(588|665)+TRANS(786|808)+	1015,7D cadherins,AAA19021.1,AAI12014.1,AAI13465.1,AP003351,AP003478,BC112013,BC113464,CAA58231.1,CAB025143,CAD17_HUMAN,CCDS6260,CCDS6260.1,CDH16,CDH17,CDH17-001,CDH17-002,CDH17-003,CDH17-004,CDH17-005,Cadherin 17,Cadherin 17, LI cadherin,Cadherin 17, LI cadherin (liver-intestine),Cadherin-17,E5RJT3,E7EN24,ENSG00000079112,ENSP00000027335,ENSP00000339380,ENSP00000392811,ENSP00000401468,ENSP0000042…	CDH17
CDH2	9606.ENSP00000269141	Cadherin-2; Cadherins are calcium-dependent cell adhesion proteins. They preferentially interact with themselves in a homophilic manner in connecting cells; cadherins may thus contribute to the sorting of heterogeneous cell types. Acts as a regulator of neural stem cells quiescence by mediating anchorage of neural stem cells to ependymocytes in the adult subependymal zone: upon cleavage by MMP24,…	https://smart.embl.de/smart/DDvec.cgi?smart=906:SIGNAL(1|25)+Cadherin_pro(31|123)+CA(182|265)+CA(289|380)+CA(403|496)+CA(519|603)+CA(623|708)+TRANS(724|746)+Pfam_Cadherin_C(751|904)+	1000,A0A024RC42,A8MWK3,AAA03236.1,AAB22854.1,AAH36470.1,AC006249,AC015933,AC110015,ACA05964.1,ACOGS,AK302831,ARVD14,B0YIY6,BAH13814.1,BC036470,C9J126,C9J8J8,C9JMH2,CAA38213.1,CAA40773.1,CAA81799.1,CAB000141,CAB018580,CADH2_HUMAN,CCDS11891,CCDS11891.1,CCDS77172,CD molecules,CD325,CDH2,CDH2-001,CDH2-002,CDH2-003,CDH2-004,CDH2-005,CDHN,CDw325,CHEMBL1697669,Cadherin 2,Cadherin 2, type 1, N-cadherin,C…	CDH2
CDH3	9606.ENSP00000264012	Cadherin-3; Cadherins are calcium-dependent cell adhesion proteins. They preferentially interact with themselves in a homophilic manner in connecting cells; cadherins may thus contribute to the sorting of heterogeneous cell types	https://smart.embl.de/smart/DDvec.cgi?smart=829:SIGNAL(1|24)+CA(132|213)+CA(237|326)+CA(349|439)+CA(462|546)+TRANS(655|677)+Pfam_Cadherin_C(678|826)+	1001,4OY9,4ZML,4ZMN,4ZMO,4ZMP,4ZMQ,4ZMT,4ZMV,4ZMW,4ZMX,4ZMY,4ZMZ,5JYL,5JYM,AAH14462.1,AAH41846.1,AK312554,B2R6F4,BAG35451.1,BC014462,BC041846,CAA45177.1,CAA65093.1,CAB002487,CADH3_HUMAN,CCDS10868,CCDS10868.1,CCDS82004,CDH3,CDH3-001,CDH3-002,CDH3-003,CDH3-004,CDH3-005,CDH3-006,CDH3-007,CDH3-008,CDH3-009,CDH3-010,CDHP,Cadherin 3,Cadherin 3, type 1, P-cadherin,Cadherin 3, type 1, P-cadherin (placent…	CDH3
CDH5	9606.ENSP00000344115	Cadherin-5; Cadherins are calcium-dependent cell adhesion proteins. They preferentially interact with themselves in a homophilic manner in connecting cells; cadherins may thus contribute to the sorting of heterogeneous cell types. This cadherin may play a important role in endothelial cell biology through control of the cohesion and organization of the intercellular junctions. It associates with …	https://smart.embl.de/smart/DDvec.cgi?smart=784:SIGNAL(1|28)+CA(68|149)+CA(173|256)+CA(280|371)+CA(393|477)+CA(500|583)+TRANS(598|620)+Pfam_Cadherin_C(621|777)+	1003,7B4,7B4 antigen,AAB41796.1,AAH96363.1,AAH96364.3,AAI17521.1,AB035304,AB209908,AC132186,AK300322,B4DTR2,BAA87418.1,BAD93145.1,BAG62074.1,BC096363,BC096364,BC117520,CAA42468.1,CAA56306.1,CAB028366,CADH5_HUMAN,CCDS10804,CCDS10804.1,CD molecules,CD144,CDH5,CDH5-001,CDH5-002,CDH5-003,CDH5-004,CDH5-005,CDH5-007,CDH5-008,CDH5-201,Cadherin 5,Cadherin 5, type 2 (vascular endothelium),Cadherin 5, type…	CDH5
CDKN1B	9606.ENSP00000228872	Cyclin-dependent kinase inhibitor 1B; Important regulator of cell cycle progression. Inhibits the kinase activity of CDK2 bound to cyclin A, but has little inhibitory activity on CDK2 bound to SPDYA. Involved in G1 arrest. Potent inhibitor of cyclin E- and cyclin A- CDK2 complexes. Forms a complex with cyclin type D-CDK4 complexes and is involved in the assembly, stability, and modulation of CCND…	https://smart.embl.de/smart/DDvec.cgi?smart=198:Pfam_CDI(31|79)+	1027,1H27,1JSU,2AST,5UQ3,6ATH,AAA20240.1,AAD14244.1,AAF21058.1,AAH01971.1,AAL78041.1,AAV38360.1,AAV38361.1,AB451291,AB451423,AF213700,AF480891,AK298335,AK312461,B4DPH2,BAG35368.1,BAG60584.1,BAG70105.1,BAG70237.1,BC001971,BT019553,BT019554,CAB003691,CAB021888,CAG33680.1,CCDS8653,CCDS8653.1,CDKN1B,CDKN1B-001,CDKN1B-002,CDKN1B-003,CDKN1B-004,CDKN4,CDN1B_HUMAN,CR457399,Cyclin dependent kinase inhibit…	CDKN1B
CEBPB	9606.ENSP00000305422	CCAAT/enhancer-binding protein beta; Important transcription factor regulating the expression of genes involved in immune and inflammatory responses. Plays also a significant role in adipogenesis, as well as in the gluconeogenic pathway, liver regeneration, and hematopoiesis. The consensus recognition site is 5'- T[TG]NNGNAA[TG]-3'. Its functional capacity is governed by protein interactions and …	https://smart.embl.de/smart/DDvec.cgi?smart=345:BRLZ(269|333)+	1051,1GTW,1GU4,1GU5,1H88,1H89,1H8A,1HJB,1IO4,2E42,2E43,6MG1,6MG2,6MG3,A8K671,AAH05132.2,AAH07538.1,AAH21931.1,AAL55792.1,AAN86350.1,AF289608,AHM26727.1,AHM26728.1,AHM26729.1,AHM26730.1,AHM26731.1,AHM26732.1,AHM26733.1,AHM26734.1,AHM26735.1,AHM26736.1,AHM26737.1,AHM26738.1,AHM26739.1,AHM26740.1,AHM26741.1,AHM26742.1,AHM26743.1,AHM26747.1,AHM26748.1,AHM26749.1,AHM26750.1,AHM26751.1,AHM26752.1,AHM26…	CEBPB
CFH	9606.ENSP00000356399	Complement factor H; Factor H functions as a cofactor in the inactivation of C3b by factor I and also increases the rate of dissociation of the C3bBb complex (C3 convertase) and the (C3b)NBB complex (C5 convertase) in the alternative complement pathway	https://smart.embl.de/smart/DDvec.cgi?smart=1231:SIGNAL(1|18)+CCP(21|80)+CCP(85|141)+CCP(146|205)+CCP(210|262)+CCP(267|320)+CCP(325|385)+CCP(389|442)+CCP(448|505)+CCP(509|564)+CCP(569|623)+CCP(630|684)+CCP(691|744)+CCP(753|803)+CCP(811|864)+CCP(870|926)+CCP(931|984)+CCP(989|1043)+CCP(1048|1102)+CCP(1109|1163)+CCP(1167|1228)+	1FHC,1HAQ,1HCC,1HFH,1HFI,1KOV,2BZM,2G7I,2IC4,2JGW,2JGX,2KMS,2QFG,2QFH,2RLP,2RLQ,2UWN,2V8E,2W80,2W81,2WII,2XQW,3075,3GAU,3GAV,3GAW,3KXV,3KZJ,3OXU,3R62,3RJ3,3SW0,4AYD,4AYE,4AYI,4AYM,4B2R,4B2S,4J38,4K12,4ONT,4ZH1,5NBQ,5O32,5O35,5WTB,609496,6ATG,A0A024R962,A5PL14,AAA35948.1,AAA52013.1,AAB01987.1,AAH37285.1,AAI10644.1,AAI42700.1,ABB02180.1,AHUS1,AL049744,AMBP1,ARMD4,ARMS1,BC037285,BC110643,BC142699,CA…	CFH
CFI	9606.ENSP00000378130	Complement factor I; Responsible for cleaving the alpha-chains of C4b and C3b in the presence of the cofactors C4-binding protein and factor H respectively; Belongs to the peptidase S1 family	https://smart.embl.de/smart/DDvec.cgi?smart=583:SIGNAL(1|18)+FIMAC(42|108)+SR(114|215)+LDLa(220|257)+LDLa(258|295)+Tryp_SPc(339|569)+	2XRC,3.4.21.45,3426,5O32,AAA52455.1,AAC08733.2,AC126283,AF005095,AHUS3,ARMD13,C3B/C4B inactivator,C3BINA,C3b-INA,C3b-inactivator,CAA68416.1,CAA68418.1,CAB016777,CCDS34049,CCDS34049.1,CCDS82945,CCDS82946,CFAI_HUMAN,CFI,CFI-001,CFI-002,CFI-004,CFI-005,CFI-006,CFI-201,CFI-202,Complement factor I,Complement factor I ,Complement factor I heavy chain,Complement factor I light chain,Complement system,D6…	CFI
CHD8	9606.ENSP00000382863	Chromodomain-helicase-DNA-binding protein 8; DNA helicase that acts as a chromatin remodeling factor and regulates transcription. Acts as a transcription repressor by remodeling chromatin structure and recruiting histone H1 to target genes. Suppresses p53/TP53-mediated apoptosis by recruiting histone H1 and preventing p53/TP53 transactivation activity. Acts as a negative regulator of Wnt signalin…	https://smart.embl.de/smart/DDvec.cgi?smart=2581:CHROMO(640|706)+CHROMO(722|780)+DEXDc(807|1009)+HELICc(1163|1247)+BRK(2310|2354)+BRK(2379|2419)+	2CKA,2DL6,3.6.4.12,57680,AAH11695.2,AAH25964.1,AAH36920.1,AAH63693.1,AAH73903.1,AAH98452.1,AB046784,AK131077,AL161747,AL834524,ATP-dependent helicase CHD8,AUTS18,BAB13390.3,BAC85127.1,BC011695,BC025964,BC036920,BC063693,BC073903,BC098452,CAD39180.1,CAH18170.1,CB043942,CCDS45081,CCDS45081.1,CCDS53885,CCDS53885.1,CHD-8,CHD8,CHD8-001,CHD8-002,CHD8-003,CHD8-004,CHD8-005,CHD8-006,CHD8-007,CHD8-008,CHD…	CHD8
CHN2	9606.ENSP00000222792	Beta-chimaerin; GTPase-activating protein for p21-rac. Insufficient expression of beta-2 chimaerin is expected to lead to higher Rac activity and could therefore play a role in the progression from low-grade to high-grade tumors	https://smart.embl.de/smart/DDvec.cgi?smart=468:SH2(57|136)+C1(215|264)+RhoGAP(288|465)+	1124,1XA6,644086,A4D1A2,AAA16836.1,AAA19191.1,AAA86528.1,AAC06177.1,AAI12156.1,AAS07498.1,AC004417,AC004593,AC005232,AC007096,ACF04989.1,ACF04990.1,ACF04991.1,ACF04992.1,ACF04993.1,ACF04994.1,ACF04995.1,ACF04999.1,ACF05000.1,ACF05002.1,ACF05003.1,ADK47390.1,AK026415,AK313021,AK316030,ARHGAP3,B3VCF1,B3VCF2,B3VCF3,B3VCF4,B3VCF5,B3VCF6,B3VCF7,B3VCG1,B3VCG2,B3VCG4,B3VCG5,B8ZZU1,BAG35856.1,BAH14401.1,…	CHN2
CHRD	9606.ENSP00000204604	Chordin; Dorsalizing factor. Key developmental protein that dorsalizes early vertebrate embryonic tissues by binding to ventralizing TGF-beta family bone morphogenetic proteins (BMPs) and sequestering them in latent complexes (By similarity)	https://smart.embl.de/smart/DDvec.cgi?smart=955:SIGNAL(1|26)+VWC(51|125)+CHRD(170|274)+CHRD(281|399)+CHRD(404|521)+CHRD(532|647)+VWC(705|762)+VWC(784|850)+VWC(872|932)+	8646,AAC69835.1,AAF70236.1,AAF70237.1,AAF70238.1,AAF70239.1,AAG35767.1,AAG35768.1,AAG35769.1,AAG35784.1,AAH29879.1,AAI12346.1,AAQ89285.1,AF076612,AF136632,AF136633,AF136634,AF136635,AF209928,AF209929,AF209930,AF283325,AY358926,BC029879,BC112345,CAB020705,CCDS3266,CCDS3266.1,CCDS77868,CHRD,CHRD-001,CHRD-002,CHRD-003,CHRD-004,CHRD-005,CHRD-006,CHRD-007,CHRD-008,CHRD-009,CHRD-010,CHRD-011,CHRD-013,C…	CHRD
CHUK	9606.ENSP00000359424	Inhibitor of nuclear factor kappa-B kinase subunit alpha; Serine kinase that plays an essential role in the NF- kappa-B signaling pathway which is activated by multiple stimuli such as inflammatory cytokines, bacterial or viral products, DNA damages or other cellular stresses. Acts as part of the canonical IKK complex in the conventional pathway of NF-kappa-B activation and phosphorylates inhibit…	https://smart.embl.de/smart/DDvec.cgi?smart=745:S_TKc(15|301)+IKKbetaNEMObind(706|743)+	1147,2.7.11.10,3BRT,5EBZ,5TQW,5TQX,5TQY,AAC50713.1,AAC51662.1,AAC51671.1,AAD08996.1,AAT49098.1,AF009225,AF012890,AF080157,AY652653,CAB004240,CAB018564,CAH72401.1,CCDS7488,CCDS7488.1,CHEMBL3476,CHUK,CHUK-001,CHUK-002,CHUK-003,CHUK-004,Conserved helix-loop-helix ubiquitous kinase,EC 2.7.11.10,ENSG00000213341,ENSP00000359424,ENST00000370397,ENST00000585551,ENST00000588656,ENST00000590930,HGNC:1974,H…	CHUK
CIT	9606.ENSP00000376306	Citron Rho-interacting kinase; Plays a role in cytokinesis. Required for KIF14 localization to the central spindle and midbody. Putative RHO/RAC effector that binds to the GTP-bound forms of RHO and RAC1. It probably binds p21 with a tighter specificity in vivo. Displays serine/threonine protein kinase activity. Plays an important role in the regulation of cytokinesis and the development of the c…	https://smart.embl.de/smart/DDvec.cgi?smart=2069:S_TKc(97|360)+S_TK_X(361|423)+COIL(453|1245)+COIL(1298|1339)+C1(1405|1453)+PH(1486|1607)+CNH(1634|1931)+	11113,2.7.11.1,AAB71327.1,AAP13528.1,AAP43922.1,AAV87216.1,AB023166,AC002563,AC004813,AC079317,AY209000,AY257469,AY681966,BAA76793.2,CCDS55891,CCDS55891.1,CCDS9192,CCDS9192.1,CHEMBL5579,CIT,CIT-001,CIT-002,CIT-003,CIT-004,CIT-005,CIT-006,CIT-007,CIT-008,CIT-009,CIT-010,CIT-011,CIT-012,CIT-013,CIT-014,CIT-015,CIT-016,CIT-017,CIT-018,CIT-201,CITK,CRIK,CTRO_HUMAN,Citron Rho-interacting kinase,Citron…	CIT
CLEC1B	9606.ENSP00000298527	C-type lectin domain family 1 member B; C-type lectin-like receptor that functions as a platelet receptor for the lymphatic endothelial marker, PDPN. After ligand activation, signals via sequential activation of SRC and SYK tyrosine kinases leading to activation of PLCG2	https://smart.embl.de/smart/DDvec.cgi?smart=229:TRANS(32|54)+CLECT(102|217)+	1810061I13Rik,2C6U,3WSR,3WWK,51266,AAF36777.1,AAH29554.1,AAQ88962.1,AF124841,AY358599,BC029554,C-type lectin domain containing,C-type lectin domain family 1 member B,C-type lectin domain family 1, member B,C-type lectin-like receptor 2,CCDS41751,CCDS41751.1,CCDS41752,CCDS41752.1,CLC1B_HUMAN,CLEC-2,CLEC1B,CLEC1B-001,CLEC1B-005,CLEC1B-006,CLEC1B-201,CLEC2,CLEC2B,ENSG00000165682,ENSP00000298527,ENSP…	CLEC1B
CLEC4E	9606.ENSP00000299663	C-type lectin domain family 4 member E; C-type lectin that functions as cell-surface receptor for a wide variety of ligands such as damaged cells, fungi and mycobacteria. Plays a role in the recognition of pathogenic fungi, such as Candida albicans. The detection of mycobacteria is via trehalose 6,6'-dimycolate (TDM), a cell wall glycolipid. Specifically recognizes alpha-mannose residues on patho…	https://smart.embl.de/smart/DDvec.cgi?smart=219:TRANS(21|43)+CLECT(80|206)+	26253,3WH2,3WH3,AAH00715.1,AAQ88863.1,AB024718,AK312671,AY358499,B2R6Q6,BAA83755.1,BAG35553.1,BC000715,C-type lectin domain containing,C-type lectin domain family 4 member E,C-type lectin domain family 4, member E,C-type lectin superfamily member 9,C-type lectin, superfamily member 9,CCDS8594,CCDS8594.1,CLC4E_HUMAN,CLEC4E,CLEC4E-001,CLEC4E-002,CLEC4E-003,CLEC4E-004,CLEC4E-005,CLEC4E-006,CLECSF9,E…	CLEC4E
CLEC7A	9606.ENSP00000302569	C-type lectin domain family 7 member A; Lectin that functions as pattern receptor specific for beta-1,3-linked and beta-1,6-linked glucans, such as cell wall constituents from pathogenic bacteria and fungi. Necessary for the TLR2-mediated inflammatory response and for TLR2-mediated activation of NF-kappa-B. Enhances cytokine production in macrophages and dendritic cells. Mediates production of re…	https://smart.embl.de/smart/DDvec.cgi?smart=247:TRANS(43|65)+CLECT(120|242)+	64581,A0A024RAN9,AAG33923.2,AAH13385.1,AAH71746.1,AAH93829.1,AAH93831.1,AAK20114.2,AAK20115.1,AAK20116.1,AAK37473.1,AAK37474.1,AAL11711.1,AAL11712.1,AAL11713.1,AAL11714.1,AAL11715.1,AAL11716.1,AAL11717.1,AAL11718.1,AAQ89361.1,AF313468,AF313469,AF400595,AF400596,AF400597,AF400598,AF400599,AF400600,AF400601,AF400602,AJ312372,AJ312373,AK295108,AK297028,AK298679,AK298724,AK313247,AY009090,AY026769,AY…	CLEC7A
COL17A1	9606.ENSP00000340937	Collagen alpha-1(XVII) chain; May play a role in the integrity of hemidesmosome and the attachment of basal keratinocytes to the underlying basement membrane; Collagens	https://smart.embl.de/smart/DDvec.cgi?smart=1497:TRANS(467|489)+Pfam_Collagen(561|624)+Pfam_Collagen(749|809)+Pfam_Collagen(1434|1488)+	120 kDa linear IgA dermatosis antigen,120 kDa linear IgA disease antigen,120327,1308,180 kDa bullous pemphigoid antigen 2,97 kDa LAD antigen,97 kDa linear IgA bullous dermatosis antigen,97 kDa linear IgA disease antigen,97-LAD,A2A2Y8,AAA35605.1,AAA51839.1,AAB51499.1,AAH04478.1,AL138761,BA16H23.2,BC004478,BP180,BPA-2,BPAG2,Bullous pemphigoid antigen 2,CAC00589.1,CAI12398.1,CCDS7554,CCDS7554.1,COHA…	COL17A1
COL18A1	9606.ENSP00000347665	Collagen alpha-1(XVIII) chain; Probably plays a major role in determining the retinal structure as well as in the closure of the neural tube; Belongs to the multiplexin collagen family	https://smart.embl.de/smart/DDvec.cgi?smart=1519:Pfam_DUF959(13|194)+TSPN(221|409)+Pfam_Collagen(563|622)+Pfam_Collagen(692|755)+Pfam_Collagen(834|893)+Pfam_Collagen(951|1011)+Pfam_Endostatin(1208|1515)+	1BNL,3HON,3HSH,608454,611948,80781,A8MVI4,AAA51864.1,AAC39658.1,AAC39659.1,AAF01310.1,AAH33715.1,AAH63833.1,AAK50626.1,AAL37720.1,AAR83296.1,AAR83297.1,AAR83298.1,AF018081,AF018082,AF184060,AF333247,AF416592,AY484967,AY484968,AY484969,AY484970,AY484971,BC033715,BC063833,BX322562,BX322563,CAB001961,CAB90482.1,CCDS42971,CCDS42971.1,CCDS42972,CCDS42972.1,CCDS77643,COIA1_HUMAN,COL18A1,COL18A1-001,COL…	COL18A1
COL1A1	9606.ENSP00000225964	Collagen alpha-1(I) chain; Type I collagen is a member of group I collagen (fibrillar forming collagen); Collagens	https://smart.embl.de/smart/DDvec.cgi?smart=1464:SIGNAL(1|22)+VWC(40|95)+Pfam_Collagen(107|163)+Pfam_Collagen(177|238)+Pfam_Collagen(236|295)+Pfam_Collagen(296|355)+Pfam_Collagen(353|415)+Pfam_Collagen(472|535)+Pfam_Collagen(716|790)+Pfam_Collagen(833|898)+Pfam_Collagen(1079|1138)+Pfam_Collagen(1133|1195)+COLFI(1228|1464)+	1277,166240,1Q7D,259400,2LLP,3EJH,3GXE,5CTD,5CTI,5CVA,5CVB,5K31,5OU8,5OU9,AAA51847.1,AAA51992.1,AAA51993.1,AAA51995.1,AAA52036.1,AAA52049.1,AAA52052.1,AAA52289.1,AAA52290.1,AAA52291.1,AAA60150.1,AAA75386.1,AAB26324.1,AAB27856.1,AAB59363.1,AAB59373.1,AAB59576.1,AAB94054.3,AAH36531.1,AAN86574.1,AB209597,AF017178,Alpha-1 type I collagen,BAD92834.1,BC036531,CAA25394.1,CAA29605.1,CAA30731.1,CAA67261.1…	COL1A1
COL1A2	9606.ENSP00000297268	Collagen alpha-2(I) chain; Type I collagen is a member of group I collagen (fibrillar forming collagen); Belongs to the fibrillar collagen family	https://smart.embl.de/smart/DDvec.cgi?smart=1366:SIGNAL(1|20)+Pfam_Collagen(29|82)+Pfam_Collagen(130|207)+Pfam_Collagen(460|529)+Pfam_Collagen(601|665)+Pfam_Collagen(1045|1114)+COLFI(1132|1366)+	1278,5CTD,5CTI,5CVA,A2TIK1,AAA51844.1,AAA51846.1,AAA51850.1,AAA51887.1,AAA51996.1,AAA52053.1,AAA59994.1,AAA60041.1,AAA60356.1,AAB22020.2,AAB22126.1,AAB22761.1,AAB59374.1,AAB59577.1,AAB69977.1,AAB93981.1,AAH42586.1,AAH54498.1,AAS02025.1,AB004317,ABM98097.1,AC002074,AF004877,Alpha-2 type I collagen,BAA25383.1,BC042586,BC054498,CAA23761.1,CAA26320.1,CAA39142.1,CAA68709.1,CAA98969.1,CAB032650,CCDS346…	COL1A2
COL3A1	9606.ENSP00000304408	Collagen alpha-1(III) chain; Collagen type III occurs in most soft connective tissues along with type I collagen. Involved in regulation of cortical development. Is the major ligand of ADGRG1 in the developing brain and binding to ADGRG1 inhibits neuronal migration and activates the RhoA pathway by coupling ADGRG1 to GNA13 and possibly GNA12	https://smart.embl.de/smart/DDvec.cgi?smart=1466:SIGNAL(1|23)+VWC(32|88)+Pfam_Collagen(167|233)+Pfam_Collagen(354|413)+Pfam_Collagen(474|533)+Pfam_Collagen(533|593)+Pfam_Collagen(954|1026)+Pfam_Collagen(1077|1136)+Pfam_Collagen(1137|1196)+COLFI(1231|1466)+	1281,225350,2V53,3DMW,4AE2,4AEJ,4AK3,4GYX,609781,6FZV,6FZW,AAA51998.1,AAA51999.1,AAA52000.1,AAA52001.1,AAA52002.1,AAA52003.1,AAA52004.1,AAA52040.1,AAA52041.1,AAB35615.1,AAB59383.1,AAD13937.1,AAH28178.1,AAL13167.1,AAY24164.1,AC066694,ACZ58371.1,AGL34959.1,AY054301,BC028178,CAA25821.1,CAA25878.1,CAA25879.1,CAA29886.1,CAA30229.1,CAA32583.1,CAA33387.1,CAB016766,CCDS2297,CCDS2297.1,CO3A1_HUMAN,COL3A1,…	COL3A1
COL5A2	9606.ENSP00000364000	Collagen type v/xi/xxiv/xxvii, alpha; Collagen alpha-2(V) chain; Type V collagen is a member of group I collagen (fibrillar forming collagen). It is a minor connective tissue component of nearly ubiquitous distribution. Type V collagen binds to DNA, heparan sulfate, thrombospondin, heparin, and insulin. Type V collagen is a key determinant in the assembly of tissue- specific matrices (By similari…	https://smart.embl.de/smart/DDvec.cgi?smart=1499:SIGNAL(1|26)+VWC(41|96)+Pfam_Collagen(125|187)+Pfam_Collagen(209|272)+Pfam_Collagen(834|904)+Pfam_Collagen(1170|1232)+COLFI(1265|1499)+	1290,1A9A,AAA51857.1,AAA51858.1,AAA51859.1,AAA52007.1,AAA52058.1,AAC41699.1,AAH43613.1,AAL13165.1,AAL13166.1,AAY24185.1,AB collagen,AB209045,AC064833,AC133106,AY016287,AY016288,AY016289,AY016290,AY016291,AY016292,AY016293,AY016294,AY016295,BAD92282.1,BC043613,CAA28454.1,CAA75002.1,CCDS33350,CCDS33350.1,CO5A2_HUMAN,COL5A2,COL5A2-001,COL5A2-002,COL5A2-201,Collagen alpha-2(V) chain,Collagen type V a…	COL5A2
CPB2	9606.ENSP00000181383	Carboxypeptidase B2; Cleaves C-terminal arginine or lysine residues from biologically active peptides such as kinins or anaphylatoxins in the circulation thereby regulating their activities. Down- regulates fibrinolysis by removing C-terminal lysine residues from fibrin that has already been partially degraded by plasmin; Belongs to the peptidase M14 family	https://smart.embl.de/smart/DDvec.cgi?smart=423:SIGNAL(1|22)+Pfam_Propep_M14(30|105)+Zn_pept(123|407)+	1361,3.4.17.20,3D66,3D67,3D68,3LMS,4P10,5HVF,5HVG,5HVH,A8K464,AAA60042.1,AAH07057.1,AAP35582.1,AAT97987.1,AB011969,AK290829,AL137141,AL157758,AY714780,BAA90475.1,BAF83518.1,BC007057,BT006936,CAI10904.1,CAI10905.1,CAI12170.1,CAI12171.1,CBPB2_HUMAN,CCDS73568,CCDS73568.1,CCDS9401,CCDS9401.1,CHEMBL3419,CPB2,CPB2-001,CPB2-201,CPU,Carboxypeptidase B2,Carboxypeptidase B2 ,Carboxypeptidase B2 (plasma),Ca…	CPB2
CREBBP	9606.ENSP00000262367	CREB-binding protein; Acetylates histones, giving a specific tag for transcriptional activation. Also acetylates non-histone proteins, like NCOA3 and FOXO1. Binds specifically to phosphorylated CREB and enhances its transcriptional activity toward cAMP-responsive genes. Acts as a coactivator of ALX1. Acts as a circadian transcriptional coactivator which enhances the activity of the circadian tran…	https://smart.embl.de/smart/DDvec.cgi?smart=2442:ZnF_TAZ(348|433)+Pfam_KIX(587|667)+BROMO(1084|1194)+KAT11(1342|1648)+ZnF_ZZ(1701|1742)+ZnF_TAZ(1766|1844)+Pfam_Creb_binding(2018|2114)+COIL(2190|2217)+	1387,180850,1JSP,1LIQ,1RDT,1WO3,1WO4,1WO5,1WO6,1WO7,1ZOQ,2.3.1.-,2.3.1.48,2D82,2KJE,2KWF,2L84,2L85,2LXS,2LXT,2N1A,2RNY,3DWY,3P1C,3P1D,3P1E,3P1F,3SVH,4A9K,4N3W,4N4F,4NR4,4NR5,4NR6,4NR7,4NYV,4NYW,4NYX,4OUF,4TQN,4TS8,4WHU,4YK0,5CGP,5DBM,5EIC,5ENG,5EP7,5GH9,5H85,5I83,5I86,5I89,5I8B,5I8G,5J0D,5JEM,5KTU,5KTW,5KTX,5LPJ,5LPL,5MME,5MMG,5MPK,5MPN,5MPZ,5MQE,5MQG,5MQK,5NLK,5NRW,5NU3,5OWK,5SVH,5TB6,5W0E,5W0F,…	CREBBP
CRK	9606.ENSP00000300574	Crk proto-oncogene, adaptor protein; Adapter molecule crk; Isoform Crk-II: Regulates cell adhesion, spreading and migration. Mediates attachment-induced MAPK8 activation, membrane ruffling and cell motility in a Rac-dependent manner. Involved in phagocytosis of apoptotic cells and cell motility via its interaction with DOCK1 and DOCK4. May regulate the EFNA5-EPHA3 signaling	https://smart.embl.de/smart/DDvec.cgi?smart=304:SH2(11|110)+SH3(135|191)+SH3(238|295)+	1398,1JU5,2DVJ,2EYV,2EYW,2EYX,2EYY,2EYZ,2MS4,5UL6,6ATV,A8MWE8,AAB28213.1,AAH01718.1,AAH08506.1,AAH09837.1,AAP35941.1,ABY87527.1,AGC09588.1,AK291060,Adapter molecule crk,B0LPE8,BAA01505.1,BAF83749.1,BC001718,BC008506,BC009837,BT007277,CAB010485,CCDS11002,CCDS11002.1,CCDS45561,CCDS45561.1,CHEMBL5005,CRK,CRK proto-oncogene, adaptor protein,CRK-001,CRK-002,CRK-003,CRK-004,CRKII,CRK_HUMAN,D10656,D3DTH…	CRK
CRKL	9606.ENSP00000346300	Crk-like protein; May mediate the transduction of intracellular signals; SH2 domain containing	https://smart.embl.de/smart/DDvec.cgi?smart=303:SH2(12|94)+SH3(126|182)+SH3(238|295)+	1399,2BZX,2BZY,2DBK,2EO3,2LQN,2LQW,A8KA44,AAH43500.1,AK292909,BAF85598.1,BC043500,CAA42199.1,CAG30309.1,CCDS13785,CCDS13785.1,CR456423,CRK like proto-oncogene, adaptor protein,CRKL,CRKL-001,CRKL-002,CRKL_HUMAN,Crk-like protein,D3DX35,EAX02932.1,EAX02933.1,EAX02934.1,ENSG00000099942,ENSP00000215732,ENSP00000337092,ENSP00000346300,ENSP00000396646,ENST00000215732,ENST00000336748,ENST00000354336,ENST…	CRKL
CRP	9606.ENSP00000255030	C-reactive protein; Displays several functions associated with host defense: it promotes agglutination, bacterial capsular swelling, phagocytosis and complement fixation through its calcium-dependent binding to phosphorylcholine. Can interact with DNA and histones and may scavenge nuclear material released from damaged circulating cells; Short pentraxins	https://smart.embl.de/smart/DDvec.cgi?smart=224:SIGNAL(1|16)+PTX(19|224)+	1401,1B09,1CRV,1GNH,1LJ7,3L2Y,3PVN,3PVO,A8K078,AAA52074.1,AAA52075.1,AAA52076.1,AAB59526.1,AAH20766.1,AAI25136.1,AAL40835.1,AAL48218.2,AF442818,AF449713,AK289443,BAF82132.1,BC020766,BC125135,C-reactive protein,C-reactive protein(1-205),C-reactive protein, pentraxin-related,C9JRE9,CAA39671.1,CAA40020.1,CAB005036,CAH73654.1,CAH73656.1,CCDS30911,CCDS30911.1,CRP,CRP-001,CRP-002,CRP-003,CRP-004,CRP-00…	CRP
CSNK1A1	9606.ENSP00000421689	Casein kinase I isoform alpha; Casein kinases are operationally defined by their preferential utilization of acidic proteins such as caseins as substrates. It can phosphorylate a large number of proteins. Participates in Wnt signaling. Phosphorylates CTNNB1 at 'Ser-45'. May phosphorylate PER1 and PER2. May play a role in segregating chromosomes during mitosis. May play a role in keratin cytoskele…	https://smart.embl.de/smart/DDvec.cgi?smart=365:Pfam_Pkinase_Tyr(17|309)+	1452,2.7.11.1,5FQD,6GZD,AAC41760.1,AAG17246.1,AAH08717.1,AAV38632.1,AAV38633.1,AAY84562.1,AC021078,AF119911,AF218004,AK293761,AK294099,AK294942,AK303794,B4DER9,B4DFH4,B4E1D9,BAG57180.1,BAG57435.1,BAG58018.1,BAG64751.1,BC008717,BT019829,BT019830,CAA56710.1,CAB016680,CAG47002.1,CCDS47303,CCDS47303.1,CCDS47304,CCDS47304.1,CCDS64291,CCDS64291.1,CHEMBL3038493,CK1,CK1a,CK1alpha,CKI-alpha,CKIa,CKIalpha,…	CSNK1A1
CSNK1E	9606.ENSP00000380044	Casein kinase I isoform epsilon; Casein kinases are operationally defined by their preferential utilization of acidic proteins such as caseins as substrates. Can phosphorylate a large number of proteins. Participates in Wnt signaling. Phosphorylates DVL1 and DVL2. Central component of the circadian clock. In balance with PP1, determines the circadian period length, through the regulation of the s…	https://smart.embl.de/smart/DDvec.cgi?smart=416:Pfam_Pkinase(9|271)+	102800317,1454,2.7.11.1,4HNI,4HOK,AAC41761.1,AAH06490.1,AAV38634.1,AB024597,AB091043,ABM64212.1,AL020993,B0QY34,B0QY35,B0QY36,BAA92345.1,BAC10902.1,BC006490,BT019831,CAA15888.1,CAB009626,CAG30315.1,CCDS13970,CCDS13970.1,CHEMBL3038494,CKI-epsilon,CKIE,CKIe,CKIepsilon,CR456429,CSNK1E,CSNK1E-001,CSNK1E-002,CSNK1E-003,CSNK1E-004,CSNK1E-005,CSNK1E-006,CSNK1E-008,CSNK1E-009,CSNK1E-010,CSNK1E-011,CSNK1E…	CSNK1E
CTBP1	9606.ENSP00000290921	C-terminal-binding protein 1; Corepressor targeting diverse transcription regulators such as GLIS2 or BCL6. Has dehydrogenase activity. Involved in controlling the equilibrium between tubular and stacked structures in the Golgi complex. Functions in brown adipose tissue (BAT) differentiation; Belongs to the D-isomer specific 2-hydroxyacid dehydrogenase family	https://smart.embl.de/smart/DDvec.cgi?smart=440:Pfam_2-Hacid_dh_C(133|317)+	1.1.1.-,1487,1MX3,4LCE,4U6Q,4U6S,6CDF,6CDR,AAC62822.1,AAD14597.1,AAH11655.1,AAH53320.1,AAY40989.1,AF091555,AHW56458.1,AL137653,BARS,BC011655,BC053320,C-terminal binding protein,C-terminal binding protein 1,C-terminal-binding protein 1,CAB004217,CAB70861.2,CCDS3348,CCDS3348.1,CCDS43203,CCDS43203.1,CTBP,CTBP1,CTBP1-001,CTBP1-002,CTBP1-003,CTBP1-004,CTBP1-005,CTBP1-006,CTBP1-008,CTBP1-009,CTBP1-010,…	CTBP1
CTGF	9606.ENSP00000356954	Cellular communication network factor 2; Connective tissue growth factor; Major connective tissue mitoattractant secreted by vascular endothelial cells. Promotes proliferation and differentiation of chondrocytes. Mediates heparin- and divalent cation-dependent cell adhesion in many cell types including fibroblasts, myofibroblasts, endothelial and epithelial cells. Enhances fibroblast growth facto…	https://smart.embl.de/smart/DDvec.cgi?smart=349:SIGNAL(1|26)+IB(27|97)+VWC(103|166)+TSP1(200|243)+CT(261|330)+	1490,AAA75378.1,AAA91279.1,AAK60505.1,AAK60506.1,AAK60507.1,AAQ95223.1,AAS55639.1,AAV38597.1,AAV38598.1,AF316366,AF316367,AF316368,AK125220,AL354866,AY395801,AY550024,B3KWK5,BAG54167.1,BT019794,BT019795,CAA55544.1,CAA63267.1,CAB005123,CAC44023.1,CAG46559.1,CCDS5151,CCDS5151.1,CCN family member 2,CCN2,CCN2_HUMAN,CR541759,CTGF,CTGF-001,CTGF_HUMAN,CYR61/CTGF/NOV matricellular proteins,Cellular commu…	CTGF
CTNNA1	9606.ENSP00000304669	Catenin alpha-1; Associates with the cytoplasmic domain of a variety of cadherins. The association of catenins to cadherins produces a complex which is linked to the actin filament network, and which seems to be of primary importance for cadherins cell-adhesion properties. Can associate with both E- and N-cadherins. Originally believed to be a stable component of E-cadherin/catenin adhesion compl…	https://smart.embl.de/smart/DDvec.cgi?smart=906:Pfam_Vinculin(19|339)+Pfam_Vinculin(332|867)+	1495,1H6G,4EHP,4IGG,AAA18949.1,AAA35502.1,AAA86430.1,AAC99459.1,AAH00385.1,AAH31262.1,AAW56940.1,AC010453,AC034243,AEF32483.1,AF102787,AF102788,AF102789,AF102790,AF102791,AF102792,AF102793,AF102794,AF102795,AF102796,AF102797,AF102798,AF102799,AF102800,AF102801,AF102802,AF102803,AK296708,AK304267,AY884207,Alpha E-catenin,Alpha catenins,B4DKT9,B4E2G8,BAA02979.1,BAA03530.1,BAG59301.1,BAG65130.1,BC00…	CTNNA1
CTNNA2	9606.ENSP00000384638	Catenin alpha-2; May function as a linker between cadherin adhesion receptors and the cytoskeleton to regulate cell-cell adhesion and differentiation in the nervous system. Regulates morphological plasticity of synapses and cerebellar and hippocampal lamination during development. Functions in the control of startle modulation; Alpha catenins	https://smart.embl.de/smart/DDvec.cgi?smart=953:Pfam_Vinculin(18|337)+Pfam_Vinculin(330|914)+	1496,6DUW,AAA58407.2,AAH52996.1,AAX88946.1,AAX93241.1,AAY14758.1,AAY14763.1,AAY15008.1,AAY15073.1,AC008067,AC010975,AC011741,AC011746,AC011754,AC016716,AC018733,AC093322,AC096573,AC096753,AC104780,AEF32484.1,AK127226,AK295181,AK295493,AK303035,Alpha N-catenin,Alpha catenins,Alpha-catenin-related protein,B3KXE5,B7Z2W7,B7Z352,B7Z898,B8ZZE7,B9A010,BAG54457.1,BAH12003.1,BAH12088.1,BAH13884.1,BC052996…	CTNNA2
CTNNA3	9606.ENSP00000389714	Catenin alpha-3; May be involved in formation of stretch-resistant cell- cell adhesion complexes; Alpha catenins	https://smart.embl.de/smart/DDvec.cgi?smart=895:Pfam_Vinculin(17|335)+Pfam_Vinculin(328|856)+	29119,AAF21801.1,AAH65819.1,AAQ14328.1,AC016819,AC018979,AC020642,AC022017,AC022029,AC022401,AC022534,AC026394,AC069536,AF091606,AF282679,AF282680,AF282681,AF282682,AF282683,AF282684,AF282685,AF282686,AF282687,AF282688,AF282689,AF282690,AF282691,AF282692,AF391792,AF391793,AF391794,AL139240,AL592075,AL607022,AL607023,AL713957,AL731538,AL731549,ARVD13,Alpha T-catenin,Alpha catenins,BC065819,CAH7016…	CTNNA3
CTNNB1	9606.ENSP00000344456	Catenin beta-1; Key downstream component of the canonical Wnt signaling pathway. In the absence of Wnt, forms a complex with AXIN1, AXIN2, APC, CSNK1A1 and GSK3B that promotes phosphorylation on N-terminal Ser and Thr residues and ubiquitination of CTNNB1 via BTRC and its subsequent degradation by the proteasome. In the presence of Wnt ligand, CTNNB1 is not ubiquitinated and accumulates in the nu…	https://smart.embl.de/smart/DDvec.cgi?smart=781:ARM(141|180)+ARM(181|223)+ARM(224|264)+ARM(265|306)+ARM(308|349)+ARM(350|390)+ARM(392|429)+ARM(430|473)+ARM(478|519)+ARM(520|582)+ARM(583|623)+ARM(624|664)+	1499,1G3J,1JDH,1JPW,1LUJ,1P22,1QZ7,1T08,1TH1,2G57,2GL7,2Z6H,3DIW,3FQN,3FQR,3SL9,3SLA,3TX7,4DJS,6M90,6M91,6M92,6M93,6M94,6O9B,6O9C,A0A024R2Q3,A8K1L7,AAG35511.1,AAH58926.1,AAL89457.1,AAR18817.1,AB062292,AC104307,AEW16366.1,AF130085,AK289932,AK294778,AY081165,AY463360,Armadillo repeat containing,B4DGU4,BAB93475.1,BAF82621.1,BAG57905.1,BC058926,Beta catenins,Beta-catenin,C9IZ65,CAA61107.1,CAA79497.1,…	CTNNB1
CTNNBIP1	9606.ENSP00000366474	Beta-catenin-interacting protein 1; Prevents the interaction between CTNNB1 and TCF family members, and acts as negative regulator of the Wnt signaling pathway; Belongs to the CTNNBIP1 family	https://smart.embl.de/smart/DDvec.cgi?smart=81:Pfam_ICAT(1|79)+	1LUJ,1M1E,1T08,56998,A0A024R4D7,AAH14300.1,AAI46893.1,AAI46897.1,AB021262,BAB03458.1,BC014300,BC146892,BC146896,Beta-catenin-interacting protein 1,CAB024893,CAI16886.1,CCDS106,CCDS106.1,CNBP1_HUMAN,CTNNBIP1,CTNNBIP1-001,CTNNBIP1-002,CTNNBIP1-003,CTNNBIP1-004,Catenin beta interacting protein 1,Catenin, beta interacting protein 1,EAW71631.1,EAW71632.1,ENSG00000178585,ENSP00000313739,ENSP00000354792…	CTNNBIP1
CTNND1	9606.ENSP00000382004	Catenin delta-1; Binds to and inhibits the transcriptional repressor ZBTB33, which may lead to activation of target genes of the Wnt signaling pathway (By similarity). Associates with and regulates the cell adhesion properties of both C-, E- and N-cadherins, being critical for their surface stability. Implicated both in cell transformation by SRC and in ligand-induced receptor signaling through t…	https://smart.embl.de/smart/DDvec.cgi?smart=968:COIL(10|45)+ARM(397|437)+ARM(440|481)+ARM(482|539)+ARM(541|588)+ARM(699|739)+ARM(789|831)+	1500,3L6X,3L6Y,A0A024R4Y7,A0A024R4Z0,A8K939,AAC39802.1,AAC39803.1,AAC39804.1,AAC39805.1,AAC39806.1,AAC39807.1,AAC39808.1,AAC39809.1,AAC39810.1,AAC39811.1,AAC39812.1,AAC39813.1,AAC39814.1,AAC39815.1,AAC39816.1,AAC39817.1,AAC39818.1,AAC39819.1,AAC39820.1,AAC39821.1,AAC39822.1,AAC39823.1,AAC39824.1,AAC39825.1,AAC39826.1,AAC39827.1,AAC39828.1,AAC39829.1,AAH75795.1,AAR84236.1,AB002382,AF062317,AF06231…	CTNND1
CTTN	9606.ENSP00000365745	Src substrate cortactin; Contributes to the organization of the actin cytoskeleton and cell shape . Plays a role in the formation of lamellipodia and in cell migration. Plays a role in the regulation of neuron morphology, axon growth and formation of neuronal growth cones (By similarity). Through its interaction with CTTNBP2, involved in the regulation of neuronal spine density (By similarity). P…	https://smart.embl.de/smart/DDvec.cgi?smart=634:Pfam_HS1_rep(83|118)+Pfam_HS1_rep(120|155)+Pfam_HS1_rep(157|192)+Pfam_HS1_rep(194|229)+Pfam_HS1_rep(231|266)+Pfam_HS1_rep(268|296)+COIL(311|364)+SH3(458|513)+	1X69,2017,2D1X,A0A024R5M3,AAA58455.1,AAH08799.1,AAH33889.1,AB036705,AJ288897,AK291097,AK304582,AP000487,Amplaxin,B4E358,BAD06416.1,BAF83786.1,BAG65370.1,BC008799,BC033889,CAB011235,CCDS41680,CCDS41680.1,CCDS53676,CCDS53676.1,CCDS8197,CCDS8197.1,CTTN,CTTN-001,CTTN-002,CTTN-004,CTTN-005,CTTN-006,CTTN-007,CTTN-008,CTTN-009,CTTN-010,CTTN-011,CTTN-012,CTTN-013,CTTN-014,CTTN-015,CTTN-016,Cortactin,E9PK…	CTTN
CUBN	9606.ENSP00000367064	Cubilin; Cotransporter which plays a role in lipoprotein, vitamin and iron metabolism, by facilitating their uptake. Binds to ALB, MB, Kappa and lambda-light chains, TF, hemoglobin, GC, SCGB1A1, APOA1, high density lipoprotein, and the GIF-cobalamin complex. The binding of all ligands requires calcium. Serves as important transporter in several absorptive epithelia, including intestine, renal pro…	https://smart.embl.de/smart/DDvec.cgi?smart=3623:SIGNAL(1|23)+COIL(104|134)+EGF(135|168)+EGF_CA(170|211)+EGF(216|261)+EGF_CA(263|304)+EGF(308|348)+EGF(352|393)+EGF(398|430)+EGF_CA(432|468)+CUB(474|586)+CUB(590|702)+CUB(708|816)+CUB(817|928)+CUB(932|1042)+CUB(1048|1161)+CUB(1165|1277)+CUB(1278|1389)+CUB(1391|1506)+CUB(1510|1619)+CUB(1620|1734)+CUB(1738|1850)+CUB(1852|1963)+CUB(1978|2091)+CUB(2092|…	3KQ4,460 kDa receptor,6GJE,8029,AAC82612.1,ACA05972.1,ACA05973.1,ACA05974.1,AF034611,AK074536,AL365215,AL596445,AL731551,B0YIZ4,B0YIZ6,B3KQA6,BAG51968.1,CAH72450.1,CAH73630.1,CAI40246.1,CCDS7113,CCDS7113.1,CUBN,CUBN-001,CUBN-002,CUBN-003,CUBN-004,CUBN_HUMAN,Cubilin,Cubilin (intrinsic factor-cobalamin receptor),EF444970,ENSG00000107611,ENSP00000265929,ENSP00000324936,ENSP00000367054,ENSP0000036706…	CUBN
CUL5	9606.ENSP00000376808	Cullin-5; Core component of multiple SCF-like ECS (Elongin-Cullin 2/5-SOCS-box protein) E3 ubiquitin-protein ligase complexes, which mediate the ubiquitination and subsequent proteasomal degradation of target proteins. As a scaffold protein may contribute to catalysis through positioning of the substrate and the ubiquitin- conjugating enzyme. The functional specificity of the E3 ubiquitin-protein…	https://smart.embl.de/smart/DDvec.cgi?smart=780:CULLIN(435|586)+Cullin_Nedd8(707|774)+	3DPL,3DQV,4JGH,4N9F,8065,A8K960,AAB70253.1,AAH63306.1,AAK07472.1,AF017061,AF327710,AGB57497.1,AGB57498.1,AGB57499.1,AGB57500.1,AGB57501.1,AGB57502.1,AGB57503.1,AGB57504.1,AGB57505.1,AGB57506.1,AGB57507.1,AGB57508.1,AGB57509.1,AGB57510.1,AGB57511.1,AGB57512.1,AGB57513.1,AGB57514.1,AGC02840.1,AGC02841.1,AK292575,AP003307,BAF85264.1,BC063306,CAA57465.1,CAB017787,CCDS31668,CCDS31668.1,CUL-5,CUL5,CUL5…	CUL5
CXCL12	9606.ENSP00000379140	Stromal cell-derived factor 1; Chemoattractant active on T-lymphocytes, monocytes, but not neutrophils. Activates the C-X-C chemokine receptor CXCR4 to induce a rapid and transient rise in the level of intracellular calcium ions and chemotaxis. Also binds to atypical chemokine receptor ACKR3, which activates the beta-arrestin pathway and acts as a scavenger receptor for SDF-1. SDF-1-beta(3-72) an…	https://smart.embl.de/smart/DDvec.cgi?smart=140:SIGNAL(1|21)+SCY(27|86)+	1A15,1QG7,1SDF,1VMC,2J7Z,2K01,2K03,2K04,2K05,2KEC,2KED,2KEE,2KOL,2N55,2NWG,2SDF,3GV3,3HP3,4LMQ,4UAI,6387,AAA97434.1,AAB39332.1,AAB39333.1,AAB40516.1,AAH39893.1,AAT76437.1,AAV49999.1,AAW82036.1,ABC69270.1,ABC69271.1,ABC69272.1,ABC69273.1,AK292628,AK311814,AL137026,AU120056,AY644456,AY802782,AY874118,B2R4G0,BAF85317.1,BAG34757.1,BC039893,C-X-C motif chemokine 12,C-X-C motif chemokine ligand 12,CAB0…	CXCL12
CXCL14	9606.ENSP00000337065	C-X-C motif chemokine 14; Potent chemoattractant for neutrophils, and weaker for dendritic cells. Not chemotactic for T-cells, B-cells, monocytes, natural killer cells or granulocytes. Does not inhibit proliferation of myeloid progenitors in colony formation assays; Chemokine ligands	https://smart.embl.de/smart/DDvec.cgi?smart=111:SIGNAL(1|34)+Pfam_IL8(35|98)+	2HDL,9547,AAD03839.1,AAD38944.1,AAF78449.1,AAH03513.1,AAP35743.1,AAQ89265.1,AC034206,AF073957,AF106911,AF144103,AK075514,AY358906,B3KQU8,BAG52160.1,BC003513,BMAC,BRAK,BT007080,C-X-C motif chemokine 14,C-X-C motif chemokine ligand 14,CAB029996,CCDS4188,CCDS4188.1,CXCL14,CXCL14-001,CXCL14-201,CXL14_HUMAN,Chemokine (C-X-C motif) ligand 14,Chemokine BRAK,Chemokine ligands,ENSG00000145824,ENSP00000274…	CXCL14
CXCR4	9606.ENSP00000386884	C-X-C chemokine receptor type 4; Receptor for the C-X-C chemokine CXCL12/SDF-1 that transduces a signal by increasing intracellular calcium ion levels and enhancing MAPK1/MAPK3 activation. Acts as a receptor for extracellular ubiquitin; leading to enhanced intracellular calcium ions and reduced cellular cAMP levels. Involved in hematopoiesis and in cardiac ventricular septum formation. Also plays…	https://smart.embl.de/smart/DDvec.cgi?smart=356:Pfam_CXCR4_N(10|42)+Pfam_7tm_1(59|306)+	151465,182203,2K03,2K04,2K05,2N55,3ODU,3OE0,3OE6,3OE8,3OE9,4RWS,7852,AAA03209.1,AAA16594.1,AAA16617.1,AAB81970.1,AAB93982.1,AAC34581.1,AAF00130.1,AAH20968.1,AAK29630.1,AAO92296.1,AAP35306.1,AAU05775.1,AAV97584.1,AAY24044.1,AC068492,AF005058,AF025375,AF052572,AF147204,AF348491,AJ224869,AK312244,AY242129,AY728138,AY826773,B2R5N0,BAA01722.1,BAG35177.1,BC020968,BT006660,C-X-C chemokine receptor type …	CXCR4
DAAM1	9606.ENSP00000378557	Disheveled-associated activator of morphogenesis 1; Binds to disheveled (Dvl) and Rho, and mediates Wnt- induced Dvl-Rho complex formation. May play a role as a scaffolding protein to recruit Rho-GDP and Rho-GEF, thereby enhancing Rho-GTP formation. Can direct nucleation and elongation of new actin filaments. Involved in building functional cilia. Involved in the organization of the subapical act…	https://smart.embl.de/smart/DDvec.cgi?smart=1078:Drf_GBD(45|232)+Drf_FH3(235|433)+FH2(600|1071)+	23002,2J1D,2Z6E,AAH24781.1,AAH38428.1,AAH64999.1,AB014566,AK093813,AL133502,AL359219,Armadillo-like helical domain containing,BAA31641.1,BAC04230.1,BC024781,BC038428,BC064999,BX247986,CAD62320.1,CCDS58323,CCDS58323.1,CCDS9737,CCDS9737.1,DAAM1,DAAM1-001,DAAM1-002,DAAM1-004,DAAM1-005,DAAM1-006,DAAM1-007,DAAM1-009,DAAM1-010,DAAM1-011,DAAM1-012,DAAM1-013,DAAM1-014,DAAM1-015,DAAM1_HUMAN,ENSG0000010059…	DAAM1
DAG1	9606.ENSP00000442600	Dystroglycan 1; Dystroglycan; The dystroglycan complex is involved in a number of processes including laminin and basement membrane assembly, sarcolemmal stability, cell survival, peripheral nerve myelination, nodal structure, cell migration, and epithelial polarization	https://smart.embl.de/smart/DDvec.cgi?smart=895:SIGNAL(1|27)+CADG(62|163)+CADG(498|602)+Pfam_DAG1(606|895)+	103321,156DAG,1605,1EG4,2MK7,5GGP,5LLK,6JJY,A3a,A8K6M7,AAA81779.1,AAH12740.1,AAH14616.1,AC104452,AGRNR,AK291692,Alpha-DG,Alpha-dystroglycan,BAF84381.1,BC012740,BC014616,Beta-DG,Beta-dystroglycan,C9J196,C9J6Z6,C9JEH2,C9JEN1,C9JQL4,C9JY76,C9JYS1,CAB001960,CAB016353,CCDS2799,CCDS2799.1,DAG,DAG1,DAG1-001,DAG1-002,DAG1-003,DAG1-004,DAG1-005,DAG1-006,DAG1-007,DAG1-008,DAG1-009,DAG1-010,DAG1-011,DAG1-01…	DAG1
DCC	9606.ENSP00000389140	Deleted in colorectal carcinoma; Netrin receptor DCC; Receptor for netrin required for axon guidance. Mediates axon attraction of neuronal growth cones in the developing nervous system upon ligand binding. Its association with UNC5 proteins may trigger signaling for axon repulsion. It also acts as a dependence receptor required for apoptosis induction when not associated with netrin ligand. Impli…	https://smart.embl.de/smart/DDvec.cgi?smart=1447:TRANS(13|32)+IG(46|137)+IGc2(152|219)+IGc2(252|317)+IGc2(343|407)+FN3(429|511)+FN3(528|607)+FN3(622|705)+FN3(726|805)+FN3(844|929)+FN3(945|1031)+TRANS(1099|1121)+Pfam_Neogenin_C(1148|1445)+	1630,2ED7,2ED8,2ED9,2EDB,2EDD,2EDE,3AU4,4URT,5X83,AAA35751.1,AAA52174.1,AAA52175.1,AAA52176.1,AAA52177.1,AAA52178.1,AAA52179.1,AAA52180.1,AAA52181.1,AAB35996.1,AC011155,AC016383,AC019239,AC021486,AC027248,AC078999,AC090660,AC100777,AC103949,AC110591,AC116002,CAA53735.1,CAB002311,CCDS11952,CCDS11952.1,CRC18,CRCR1,Colorectal cancer suppressor,DCC,DCC netrin 1 receptor,DCC-001,DCC-002,DCC-003,DCC-00…	DCC
DCN	9606.ENSP00000052754	Decorin; May affect the rate of fibrils formation; Small leucine rich repeat proteoglycans	https://smart.embl.de/smart/DDvec.cgi?smart=359:SIGNAL(1|16)+LRRNT(53|85)+LRR(84|103)+LRR(104|127)+LRR_TYP(128|151)+LRR(221|243)+LRR(244|267)+LRR(268|291)+	1634,A0A024RBG6,AAA52301.1,AAB00774.1,AAB60901.1,AAD44713.1,AAD44714.1,AAD44715.1,AAF61437.1,AAF61438.1,AAH05322.1,AAL92176.1,AAV38603.1,AC007115,AF138300,AF138301,AF138302,AF138303,AF138304,AF491944,AH005442,AK291309,BAF83998.1,BC005322,BT019800,BX571756,Bone proteoglycan II,CAB017118,CAE11881.1,CAG28604.1,CAG46744.1,CCDS44951,CCDS44951.1,CCDS9039,CCDS9039.1,CCDS9040,CCDS9040.1,CCDS9041,CCDS9041…	DCN
DDX58	9606.ENSP00000369213	Probable ATP-dependent RNA helicase DDX58; Innate immune receptor which acts as a cytoplasmic sensor of viral nucleic acids and plays a major role in sensing viral infection and in the activation of a cascade of antiviral responses including the induction of type I interferons and proinflammatory cytokines. Its ligands include: 5'- triphosphorylated ssRNA and dsRNA and short dsRNA (<1 kb in lengt…	https://smart.embl.de/smart/DDvec.cgi?smart=925:Pfam_CARD_2(1|93)+Pfam_CARD_2(99|190)+DEXDc(239|452)+HELICc(641|734)+Pfam_RIG-I_C-RD(806|923)+	23586,2LWD,2LWE,2QFB,2QFD,2RMJ,2YKG,3.6.4.13,3LRN,3LRR,3NCU,3OG8,3TMI,3ZD6,3ZD7,4AY2,4BPB,4NQK,4ON9,4P4H,5E3H,5F98,5F9F,5F9H,6GPG,A2A376,A2RU81,AAD19826.1,AAI32787.1,AAI36611.1,AF038963,AL137608,ATP-dependent RNA helicase DDX58 ,Antiviral innate immune response receptor RIG-I,BC132786,BC136610,BX647917,CAB012643,CAB70840.1,CAH71251.1,CAH72600.1,CAI46068.1,CCDS6526,CCDS6526.1,DDX58,DDX58-001,DDX58…	DDX58
DIAPH1	9606.ENSP00000381565	Protein diaphanous homolog 1; Acts in a Rho-dependent manner to recruit PFY1 to the membrane. Required for the assembly of F-actin structures, such as actin cables and stress fibers. Nucleates actin filaments. Binds to the barbed end of the actin filament and slows down actin polymerization and depolymerization. Required for cytokinesis, and transcriptional activation of the serum response factor…	https://smart.embl.de/smart/DDvec.cgi?smart=1272:Drf_GBD(84|268)+Drf_FH3(274|466)+COIL(470|572)+Pfam_Drf_FH1(615|764)+FH2(769|1214)+	124910,1729,A6NF18,AAC05373.1,AAI17258.1,AAI43414.1,AAP35982.1,AAQ64023.1,AB209482,AC008781,AF051782,AK023345,AK304291,AY360322,Armadillo-like helical domain containing,B4E2I7,B7ZKW2,BAB14533.1,BAD92719.1,BAG65149.1,BC007411,BC117257,BC143413,BT007318,CCDS43373,CCDS43374,DFNA1,DIA1,DIAP1,DIAP1_HUMAN,DIAPH1,DIAPH1-001,DIAPH1-002,DIAPH1-003,DIAPH1-004,DIAPH1-005,DIAPH1-006,DIAPH1-007,DIAPH1-008,DIA…	DIAPH1
DIAPH3	9606.ENSP00000383178	Protein diaphanous homolog 3; Binds to GTP-bound form of Rho and to profilin. Acts in a Rho-dependent manner to recruit profilin to the membrane, where it promotes actin polymerization. It is required for cytokinesis, stress fiber formation, and transcriptional activation of the serum response factor. DFR proteins couple Rho and Src tyrosine kinase during signaling and the regulation of actin dyn…	https://smart.embl.de/smart/DDvec.cgi?smart=1193:Drf_GBD(113|297)+Drf_FH3(302|488)+COIL(499|554)+FH2(636|1077)+	5UWP,81624,A2A3B8,A2A3B9,A2A3C0,AAH34952.1,AAH48963.1,AAH68504.1,AAW73254.1,AAW78862.1,AB244756,AB244757,AB244758,AK092024,AL137718,AL354829,AL356502,AL359266,AL390878,AN,AUNA1,AY750055,AY818645,Armadillo-like helical domain containing,BAC03793.1,BAE96350.1,BAE96351.1,BAE96352.1,BC034952,BC048963,BC068504,BX649186,CAB70890.1,CAE46204.1,CAI14102.2,CAI14158.2,CAI39756.2,CAI39757.2,CAM14265.1,CAM142…	DIAPH3
DLX5	9606.ENSP00000222598	Homeobox protein DLX-5; Transcriptional factor involved in bone development. Acts as an immediate early BMP-responsive transcriptional activator essential for osteoblast differentiation. Stimulates ALPL promoter activity in a RUNX2-independent manner during osteoblast differentiation. Stimulates SP7 promoter activity during osteoblast differentiation. Promotes cell proliferation by up-regulating …	https://smart.embl.de/smart/DDvec.cgi?smart=289:Pfam_DLL_N(32|118)+HOX(137|199)+	1749,2DJN,4RDU,605617,AAC17833.1,AAH06226.1,AAP35549.1,AC004774,AK023493,AK297614,B7Z4P3,BAB14587.1,BAH12629.1,BC006226,BT006903,CCDS5647,CCDS5647.1,DLX5,DLX5-001,DLX5-002,DLX5-003,DLX5_HUMAN,Distal-less homeobox 5,EAL24121.1,EAW76741.1,ENSG00000105880,ENSP00000222598,ENSP00000475008,ENST00000222598,ENST00000486603,ENST00000493764,HGNC:2918,HPA005670,Homeobox protein DLX-5,Homeobox protein DLX5,H…	DLX5
DOCK1	9606.ENSP00000280333	Dedicator of cytokinesis protein 1; Involved in cytoskeletal rearrangements required for phagocytosis of apoptotic cells and cell motility. Along with DOCK1, mediates CRK/CRKL regulation of epithelial and endothelial cell spreading and migration on type IV collagen. Functions as a guanine nucleotide exchange factor (GEF), which activates Rac Rho small GTPases by exchanging bound GDP for free GTP.…	https://smart.embl.de/smart/DDvec.cgi?smart=1865:SH3(12|69)+Pfam_DOCK_N(72|416)+Pfam_DOCK-C2(421|618)+Pfam_DHR-2(1111|1610)+COIL(1680|1709)+	1793,180 kDa protein downstream of CRK,3L4C,A9Z1Z5,AL157711,AL355316,AL359094,AL607029,Armadillo-like helical domain containing,BAA09454.1,BX470155,BX470201,CAB004378,CAH71463.2,CAH71477.2,CAH72560.2,CAH73231.2,CAI15329.2,CAI16871.2,CAI22477.2,CCDS73222,CCDS73222.1,CCDS76359,D50857,DOCK C2 domain containing,DOCK1,DOCK1-001,DOCK1-002,DOCK1-003,DOCK1-004,DOCK1-005,DOCK1-006,DOCK180,DOCK1_HUMAN,DOwn…	DOCK1
DOCK10	9606.ENSP00000258390	Dedicator of cytokinesis protein 10; Guanine nucleotide-exchange factor (GEF) that activates CDC42 and RAC1 by exchanging bound GDP for free GTP. Essential for dendritic spine morphogenesis in Purkinje cells and in hippocampal neurons, via a CDC42-mediated pathway. Sustains B-cell lymphopoiesis in secondary lymphoid tissues and regulates FCER2/CD23 expression; Belongs to the DOCK family	https://smart.embl.de/smart/DDvec.cgi?smart=2186:Pfam_DUF3398(61|153)+PH(182|292)+Pfam_DOCK-C2(668|859)+Pfam_DHR-2(1592|2143)+	55619,AAH15018.1,AAX88891.1,AB014594,AB074179,ABY70713.2,AC011739,AC017095,AC093806,AK000227,AK001253,Armadillo-like helical domain containing,B3FL70,BAA31669.2,BAA91022.1,BAA91583.1,BAE45740.1,BC015018,CCDS46528,CCDS46528.1,CCDS74661,CCDS74661.1,DOC10_HUMAN,DOCK C2 domain containing,DOCK10,DOCK10-001,DOCK10-002,DOCK10-004,DOCK10-005,DOCK10-006,DOCK10-007,DOCK10-008,DOCK10-009,DOCK10-010,DOCK10-0…	DOCK10
DOCK2	9606.ENSP00000256935	Dedicator of cytokinesis protein 2; Involved in cytoskeletal rearrangements required for lymphocyte migration in response of chemokines. Activates RAC1 and RAC2, but not CDC42, by functioning as a guanine nucleotide exchange factor (GEF), which exchanges bound GDP for free GTP. May also participate in IL2 transcriptional activation via the activation of RAC2; Belongs to the DOCK family	https://smart.embl.de/smart/DDvec.cgi?smart=1830:SH3(11|68)+Pfam_DOCK_N(71|414)+Pfam_DOCK-C2(419|616)+Pfam_DHR-2(1115|1615)+	1794,2RQR,2YIN,3A98,3B13,AAH16996.1,AAH84556.1,AAI04901.1,AAI13458.1,AC008449,AC008648,AC008680,AC010303,AC026695,AK128107,Armadillo-like helical domain containing,B3KXW9,BAA13200.1,BAG54631.1,BC016996,BC084556,BC104900,BC113457,CCDS4371,CCDS4371.1,D86964,DOCK C2 domain containing,DOCK2,DOCK2-001,DOCK2-002,DOCK2-004,DOCK2-005,DOCK2-006,DOCK2-007,DOCK2-008,DOCK2-009,DOCK2-010,DOCK2-011,DOCK2-012,D…	DOCK2
DOCK7	9606.ENSP00000251157	Dedicator of cytokinesis protein 7; Functions as a guanine nucleotide exchange factor (GEF), which activates Rac1 and Rac3 Rho small GTPases by exchanging bound GDP for free GTP. Does not have a GEF activity for CDC42. Required for STMN1 'Ser-15' phosphorylation during axon formation and consequently for neuronal polarization. Has a role in pigmentation (By similarity). Involved in the regulation…	https://smart.embl.de/smart/DDvec.cgi?smart=2129:Pfam_DUF3398(67|159)+COIL(367|394)+Pfam_DOCK-C2(557|736)+Pfam_DHR-2(1572|2096)+	6AJ4,6AJL,85440,A4FU72,AAH16392.2,AAI12388.1,AAZ38451.1,AAZ38452.1,AB051558,ABC33725.1,ABC68221.1,AK055401,AK055493,AK055905,AK125049,AK292640,AL138847,AL451044,BAB21862.1,BAB70917.1,BAB70933.1,BAB71042.1,BAC86032.1,BAF85329.1,BC016392,BC112387,CAI13104.1,CAI13105.1,CAI22995.1,CCDS30734,CCDS30734.1,CCDS60156,CCDS60156.1,CCDS60157,CCDS60157.1,CCDS81335,CCDS81336,CCDS81338,DOCK C2 domain containing…	DOCK7
DOCK8	9606.ENSP00000394888	Dedicator of cytokinesis protein 8; Guanine nucleotide exchange factor (GEF) which specifically activates small GTPase CDC42 by exchanging bound GDP for free GTP. During immune responses, required for interstitial dendritic cell (DC) migration by locally activating CDC42 at the leading edge membrane of DC (By similarity). Required for CD4(+) T-cell migration in response to chemokine stimulation b…	https://smart.embl.de/smart/DDvec.cgi?smart=2099:Pfam_DUF3398(71|164)+COIL(210|238)+Pfam_DOCK-C2(556|738)+Pfam_DHR-2(1533|2059)+	81704,A2A350,A2A369,A2A370,A2BDF2,A4FU78,AAG42221.1,AAH19102.2,AAI12895.1,AAI30519.1,AAI43930.1,AB191037,ACF94511.1,ADK91777.1,AF194407,AK024436,AK074081,AK090429,AL161725,AL583913,AL832270,Armadillo-like helical domain containing,B7ZLP0,BAB15726.1,BAB84907.1,BAC03410.1,BAE45254.1,BC019102,BC112894,BC130518,BC143929,C9J613,C9J7A3,CAC29497.1,CAI46160.1,CAM13234.1,CAM22536.1,CCDS55283,CCDS55283.1,C…	DOCK8
DOCK9	9606.ENSP00000365643	Dedicator of cytokinesis protein 9; Guanine nucleotide-exchange factor (GEF) that activates CDC42 by exchanging bound GDP for free GTP. Overexpression induces filopodia formation; Belongs to the DOCK family	https://smart.embl.de/smart/DDvec.cgi?smart=2068:Pfam_DUF3398(60|153)+PH(174|282)+Pfam_DOCK-C2(635|826)+Pfam_DHR-2(1505|2061)+	1WG7,23348,2WM9,2WMN,2WMO,AAH43506.1,AAH53620.1,AAM90306.1,AB028981,AF527605,AK126492,AL139084,AL161420,AL391122,Armadillo-like helical domain containing,B3KX25,BAA83010.2,BAG54337.1,BC043506,BC053620,CAB034061,CAI11061.1,CAI13370.1,CAI13372.1,CAI39569.1,CAI39570.1,CAI39574.1,CAI39577.1,CCDS45062,CCDS45062.1,CCDS45063,CCDS76645,DOCK C2 domain containing,DOCK9,DOCK9-001,DOCK9-002,DOCK9-003,DOCK9-0…	DOCK9
DPP4	9606.ENSP00000353731	Dipeptidyl peptidase 4; Cell surface glycoprotein receptor involved in the costimulatory signal essential for T-cell receptor (TCR)-mediated T-cell activation. Acts as a positive regulator of T-cell coactivation, by binding at least ADA, CAV1, IGF2R, and PTPRC. Its binding to CAV1 and CARD11 induces T-cell proliferation and NF- kappa-B activation in a T-cell receptor/CD3-dependent manner. Its int…	https://smart.embl.de/smart/DDvec.cgi?smart=766:TRANS(7|29)+Pfam_DPPIV_N(108|479)+Pfam_DLH(578|756)+	102710,126140,1803,1J2E,1N1M,1NU6,1NU8,1PFQ,1R9M,1R9N,1RWQ,1TK3,1TKR,1U8E,1W1I,1WCY,1X70,2AJL,2BGN,2BGR,2BUB,2FJP,2G5P,2G5T,2G63,2HHA,2I03,2I78,2IIT,2IIV,2JID,2OAG,2OGZ,2OLE,2ONC,2OPH,2OQI,2OQV,2P8S,2QJR,2QKY,2QOE,2QT9,2QTB,2RGU,2RIP,3.4.14.5,3BJM,3C43,3C45,3CCB,3CCC,3D4L,3EIO,3F8S,3G0B,3G0C,3G0D,3G0G,3H0C,3HAB,3HAC,3KWF,3KWJ,3NOX,3O95,3O9V,3OC0,3OPM,3Q0T,3Q8W,3QBJ,3SWW,3SX4,3VJK,3VJL,3VJM,3W2T,3…	DPP4
DPYSL3	9606.ENSP00000343690	Dihydropyrimidinase-related protein 3; Necessary for signaling by class 3 semaphorins and subsequent remodeling of the cytoskeleton. Plays a role in axon guidance, neuronal growth cone collapse and cell migration (By similarity)	https://smart.embl.de/smart/DDvec.cgi?smart=684:Pfam_Amidohydro_1(178|567)+	1809,4BKN,4CNS,4CNT,4CNU,ABV80252.1,AC011373,B3SXQ8,BAA11192.1,CAA69153.1,CCDS43381,CCDS43381.1,CCDS56387,CCDS56387.1,CRMP-4,CRMP4,Collapsin response mediator protein 4,D6RF19,D78014,DPYL3_HUMAN,DPYSL3,DPYSL3-001,DPYSL3-002,DPYSL3-003,DPYSL3-004,DPYSL3-005,DPYSL3-006,DPYSL3-007,DPYSL3-008,DPYSL3-009,DRP-3,DRP3,Dihydropyrimidinase like 3,Dihydropyrimidinase-like 3,Dihydropyrimidinase-related prote…	DPYSL3
DSPP	9606.ENSP00000382213	Dentin sialophosphoprotein; DSP may be an important factor in dentinogenesis. DPP may bind high amount of calcium and facilitate initial mineralization of dentin matrix collagen as well as regulate the size and shape of the crystals; Deafness associated genes	http://smart.embl.de/smart/DDt.cgi?smart=1301:	1834,A8MUI0,AAD16120.1,AAF42472.1,ABX82466.1,ABX82476.1,ABX82481.1,AC093895,AF094508,AF163151,B7SEY4,B7SEZ4,CCDS43248,CCDS43248.1,DFNA39,DGI1,DMP3,DPP,DSP,DSPP,DSPP-001,DSPP-201,DSPP_HUMAN,DTDP2,Deafness associated genes,Dentin phosphophoryn,Dentin phosphoprotein,Dentin sialophosphoprotein,Dentin sialoprotein,ENSG00000152591,ENSP00000282478,ENSP00000382213,ENSP00000391954,ENSP00000402062,ENSP0000…	DSPP
DVL1	9606.ENSP00000368169	Segment polarity protein dishevelled homolog DVL-1; Participates in Wnt signaling by binding to the cytoplasmic C-terminus of frizzled family members and transducing the Wnt signal to down-stream effectors. Plays a role both in canonical and non-canonical Wnt signaling. Plays a role in the signal transduction pathways mediated by multiple Wnt genes. Required for LEF1 activation upon WNT1 and WNT3…	https://smart.embl.de/smart/DDvec.cgi?smart=670:DAX(1|85)+Pfam_Dishevelled(90|247)+PDZ(260|339)+DEP(400|474)+Pfam_Dsh_C(478|660)+	1855,A0A024R080,AAB65242.1,AAH17225.1,AF006011,AK293286,AK300063,B7Z1E8,B7Z6B5,BAH11484.1,BAH13201.1,BC017225,CAB011538,CAI23185.1,CAI23187.1,CCDS22,CCDS22.1,CCDS81252,CHEMBL6027,DRS2,DSH homolog 1,DVL,DVL1,DVL1-001,DVL1-004,DVL1-005,DVL1-201,DVL1L1,DVL1P1,DVL1_HUMAN,Dishevelled segment polarity protein 1,Dishevelled segment polarity proteins,Dishevelled-1,EAW56224.1,EAW56227.1,ENSG00000107404,EN…	DVL1
DVL2	9606.ENSP00000005340	Segment polarity protein dishevelled homolog DVL-2; Plays a role in the signal transduction pathways mediated by multiple Wnt genes. Participates both in canonical and non-canonical Wnt signaling by binding to the cytoplasmic C- terminus of frizzled family members and transducing the Wnt signal to down-stream effectors. Promotes internalization and degradation of frizzled proteins upon Wnt signal…	https://smart.embl.de/smart/DDvec.cgi?smart=736:DAX(11|93)+Pfam_Dishevelled(109|263)+PDZ(276|355)+DEP(433|507)+Pfam_Dsh_C(515|726)+	1856,2REY,3CBX,3CBY,3CBZ,3CC0,4WIP,5LNP,5SUY,5SUZ,6IW3,AAB65243.1,AAH14844.1,AAP88824.1,AF006012,AK304229,B4E2D6,BAG65098.1,BC014844,BT009822,CAB009312,CCDS11091,CCDS11091.1,CHEMBL1255125,D3DTN3,DSH homolog 2,DVL2,DVL2-001,DVL2-003,DVL2-004,DVL2-007,DVL2-008,DVL2-009,DVL2-010,DVL2-011,DVL2-012,DVL2-013,DVL2-014,DVL2-015,DVL2-016,DVL2-017,DVL2-018,DVL2_HUMAN,Dishevelled segment polarity protein 2,…	DVL2
DVL3	9606.ENSP00000316054	Segment polarity protein dishevelled homolog DVL-3; May play a role in the signal transduction pathway mediated by multiple Wnt genes; Dishevelled segment polarity proteins	https://smart.embl.de/smart/DDvec.cgi?smart=716:DAX(1|82)+Pfam_Dishevelled(87|245)+PDZ(258|337)+DEP(422|496)+Pfam_Dsh_C(500|706)+	1857,AAB47447.1,AAB65244.1,AAB84228.1,AAH18289.1,AAH32459.1,AF006013,AK304686,B4E3E5,BAA13199.2,BAG65457.1,BC018289,BC032459,C9K0P9,CAB046486,CCDS3253,CCDS3253.1,CHEMBL6028,D3DNT0,D86963,DRS3,DSH homolog 3,DVL3,DVL3-001,DVL3-002,DVL3-004,DVL3-005,DVL3-006,DVL3-007,DVL3-008,DVL3-009,DVL3_HUMAN,Dishevelled segment polarity protein 3,Dishevelled segment polarity proteins,Dishevelled-3,EAW78295.1,EAW…	DVL3
ECT2	9606.ENSP00000376457	Protein ECT2; Guanine nucleotide exchange factor (GEF) that catalyzes the exchange of GDP for GTP. Promotes guanine nucleotide exchange on the Rho family members of small GTPases, like RHOA, RHOC, RAC1 and CDC42. Required for signal transduction pathways involved in the regulation of cytokinesis. Component of the centralspindlin complex that serves as a microtubule-dependent and Rho-mediated sign…	https://smart.embl.de/smart/DDvec.cgi?smart=914:BRCT(174|250)+BRCT(268|344)+RhoGEF(456|640)+PH(667|794)+	1894,3L46,4N40,AA206473,AAH06838.1,AAI12087.1,AAQ83675.1,ABH10140.1,AC108667,AK001323,AK023267,AK027713,AK314581,AL137710,ARHGEF31,AY376439,BAA91624.1,BAB14498.1,BAB55317.1,BAG37157.1,BC006838,BC112086,C9J0L6,C9J1C4,C9JDB4,C9JDV9,C9JTI2,CAB70886.1,CCDS3220,CCDS3220.1,CCDS58860,CCDS58860.1,DQ847274,ECT2,ECT2-001,ECT2-002,ECT2-003,ECT2-004,ECT2-005,ECT2-006,ECT2-007,ECT2-008,ECT2-009,ECT2-010,ECT2-…	ECT2
EGFR	9606.ENSP00000275493	Epidermal growth factor receptor; Receptor tyrosine kinase binding ligands of the EGF family and activating several signaling cascades to convert extracellular cues into appropriate cellular responses. Known ligands include EGF, TGFA/TGF-alpha, amphiregulin, epigen/EPGN, BTC/betacellulin, epiregulin/EREG and HBEGF/heparin-binding EGF. Ligand binding triggers receptor homo- and/or heterodimerizati…	https://smart.embl.de/smart/DDvec.cgi?smart=1210:SIGNAL(1|24)+Pfam_Recep_L_domain(57|168)+FU(228|270)+Pfam_Recep_L_domain(361|481)+FU(496|547)+FU(552|601)+TRANS(646|668)+TyrKc(712|968)+	1956,1DNQ,1DNR,1IVO,1M14,1M17,1MOX,1NQL,1XKK,1YY9,1Z9I,2.7.10.1,2EB2,2EB3,2EXP,2EXQ,2GS2,2GS6,2GS7,2ITN,2ITO,2ITP,2ITQ,2ITT,2ITU,2ITV,2ITW,2ITX,2ITY,2ITZ,2J5E,2J5F,2J6M,2JIT,2JIU,2JIV,2KS1,2M0B,2M20,2N5S,2RF9,2RFD,2RFE,2RGP,3B2U,3B2V,3BEL,3BUO,3C09,3G5V,3G5Y,3GOP,3GT8,3IKA,3LZB,3NJP,3OB2,3OP0,3P0Y,3PFV,3POZ,3QWQ,3UG1,3UG2,3VJN,3VJO,3VRP,3VRR,3W2O,3W2P,3W2Q,3W2R,3W2S,3W32,3W33,4G5J,4G5P,4HJO,4I1Z,…	EGFR
ENSP00000417517	9606.ENSP00000417517	annotation not available	https://smart.embl.de/smart/DDvec.cgi?smart=1186:ADF(45|173)+LRR(217|239)+LRR(276|298)+LRR_TYP(352|375)+LRR(376|396)+LRR(437|460)+LRR(461|486)+LRR(487|507)+LRR(517|540)+LRR(544|567)+LRR(568|594)+LRR(630|648)+LRR(649|671)+LRR(674|697)+LRR(728|752)+LRR(781|804)+LRR_TYP(830|853)+LRR(855|877)+LRR(879|901)+Pfam_TIR(1024|1183)+	ENSG00000173366,ENSP00000303908,ENSP00000311174,ENSP00000353874,ENSP00000378407,ENSP00000411213,ENSP00000417517,ENSP00000419980,ENST00000305533,ENST00000310209,ENST00000360658,ENST00000394954,ENST00000423623,ENST00000478201,ENST00000494383,H0Y858,H0Y858_HUMAN,OTTHUMG00000162044,OTTHUMP00000212617,OTTHUMP00000221145,OTTHUMT00000350202,OTTHUMT00000367019,RP11-330H6.5,RP11-330H6.5-001,RP11-330H6.5-0…	ENSP00000417517
ENSP00000453858	9606.ENSP00000453858	Serine/threonine-protein kinase PAK 6; Serine/threonine protein kinase that plays a role in the regulation of gene transcription. The kinase activity is induced by various effectors including AR or MAP2K6/MAPKK6. Phosphorylates the DNA-binding domain of androgen receptor/AR and thereby inhibits AR-mediated transcription. Inhibits also ESR1-mediated transcription. May play a role in cytoskeleton r…	https://smart.embl.de/smart/DDvec.cgi?smart=681:PBD(12|47)+S_TKc(407|658)+	106821730,2.7.11.1,2C30,2ODB,4KS7,4KS8,56924,A8K2G2,AF276893,B3KYB0,CCDS10054,CCDS61590,CCDS61590.1,EAW92401.1,ENSG00000137843,ENSP00000260404,ENSP00000339246,ENSP00000401153,ENSP00000406873,ENSP00000409465,ENSP00000439597,ENSP00000452647,ENSP00000452686,ENSP00000452708,ENSP00000452737,ENSP00000453005,ENSP00000453021,ENSP00000453057,ENSP00000453407,ENSP00000453520,ENSP00000453721,ENSP00000453858,…	ENSP00000453858
EP300	9606.ENSP00000263253	Histone acetyltransferase p300; Functions as histone acetyltransferase and regulates transcription via chromatin remodeling. Acetylates all four core histones in nucleosomes. Histone acetylation gives an epigenetic tag for transcriptional activation. Mediates cAMP-gene regulation by binding specifically to phosphorylated CREB protein. Mediates acetylation of histone H3 at 'Lys-122' (H3K122ac), a …	https://smart.embl.de/smart/DDvec.cgi?smart=2414:ZnF_TAZ(332|417)+Pfam_KIX(566|646)+COIL(1003|1029)+BROMO(1048|1158)+KAT11(1306|1611)+ZnF_ZZ(1664|1705)+ZnF_TAZ(1729|1807)+Pfam_Creb_binding(1992|2098)+	1L3E,1P4Q,2.3.1.-,2.3.1.48,2033,2K8F,2MH0,2MZD,3BIY,3I3J,3IO2,3P57,3T92,4BHW,4PZR,4PZS,4PZT,5BT3,5KJ2,5LKT,5LKU,5LKX,5LKZ,5LPK,5LPM,5NU5,5XZC,6DS6,6FGN,6FGS,6GYR,6GYT,6K4N,6PF1,6PGU,AAA18639.1,AL080243,AL096765,B1AKC2,B5A250,Bromodomain containing,CAB000146,CAH70384.1,CAH73688.1,CAI23037.1,CCDS14010,CCDS14010.1,CHEMBL3784,CREBBP-001,E1A binding protein p300,E1A-associated protein p300,E1A/CREB-bi…	EP300
ERBB2	9606.ENSP00000269571	Receptor tyrosine-protein kinase erbB-2; Protein tyrosine kinase that is part of several cell surface receptor complexes, but that apparently needs a coreceptor for ligand binding. Essential component of a neuregulin-receptor complex, although neuregulins do not interact with it alone. GP30 is a potential ligand for this receptor. Regulates outgrowth and stabilization of peripheral microtubules (…	https://smart.embl.de/smart/DDvec.cgi?smart=1255:SIGNAL(1|22)+Pfam_Recep_L_domain(52|173)+FU(232|275)+Pfam_Recep_L_domain(366|486)+FU(501|552)+FU(557|606)+TRANS(653|675)+TyrKc(720|976)+	1MFG,1MFL,1MW4,1N8Z,1OVC,1QR1,1S78,2.7.10.1,2064,2A91,2JWA,2KS1,2L4K,2N2A,3BE1,3H3B,3MZW,3N85,3PP0,3RCD,3WLW,3WSQ,4GFU,4HRL,4HRM,4HRN,5K33,5KWG,5MY6,5O4G,5OB4,5TQS,6ATT,6BGT,6J71,6OGE,AAA35808.1,AAA35809.1,AAA35978.1,AAA58637.1,AAA75493.1,AAC37531.1,AAF30295.1,AAI67147.1,AAO18082.1,AH001455,AHW56471.1,AK295195,AK300321,AY208911,B2RZG3,B4DHN3,B4DTR1,BAG58195.1,BAG62073.1,BC167147,CAA27060.1,CAB000…	ERBB2
ERVW-1	9606.ENSP00000419945	Endogenous retrovirus group w member 1, envelope; Syncytin-1; This endogenous retroviral envelope protein has retained its original fusogenic properties and participates in trophoblast fusion and the formation of a syncytium during placenta morphogenesis. May induce fusion through binding of SLC1A4 and SLC1A5	https://smart.embl.de/smart/DDvec.cgi?smart=538:SIGNAL(1|20)+Pfam_TLV_coat(56|477)+	30816,5HA6,6RX1,AAD14545.1,AAD14546.2,AAD14547.1,AAD14548.1,AAF28334.1,AAF74215.1,AAI37382.1,AAM33413.1,AAM47599.1,AAM68161.1,AAM68162.1,AAM68163.1,AAM68164.1,AAQ17561.1,AAQ17562.1,AAQ17563.1,AAQ17564.1,AAQ17565.1,AAQ17566.1,AAQ17567.1,AAQ17568.1,AAQ17569.1,AAQ17570.1,AAQ17571.1,AAQ17572.1,AAQ17573.1,AAQ17574.1,AAQ17575.1,AAQ17576.1,AAQ17577.1,AAQ17578.1,AAQ17579.1,AAQ17580.1,AAQ17581.1,AAQ17582.…	ERVW-1
ESR1	9606.ENSP00000405330	Estrogen receptor; Nuclear hormone receptor. The steroid hormones and their receptors are involved in the regulation of eukaryotic gene expression and affect cellular proliferation and differentiation in target tissues. Ligand-dependent nuclear transactivation involves either direct homodimer binding to a palindromic estrogen response element (ERE) sequence or association with other DNA- binding …	https://smart.embl.de/smart/DDvec.cgi?smart=595:Pfam_Oest_recep(42|181)+ZnF_C4(182|253)+HOLI(348|518)+Pfam_ESR1_C(552|595)+	1A52,1AKF,1ERE,1ERR,1G50,1GWQ,1GWR,1HCP,1HCQ,1L2I,1PCG,1QKT,1QKU,1R5K,1SJ0,1UOM,1X7E,1X7R,1XP1,1XP6,1XP9,1XPC,1XQC,1YIM,1YIN,1ZKY,2099,2AYR,2B1V,2B1Z,2B23,2BJ4,2FAI,2G44,2G5O,2I0J,2IOG,2IOK,2JF9,2JFA,2LLO,2LLQ,2OCF,2OUZ,2P15,2POG,2Q6J,2Q70,2QA6,2QA8,2QAB,2QE4,2QGT,2QGW,2QH6,2QR9,2QSE,2QXM,2QXS,2QZO,2R6W,2R6Y,2YAT,2YJA,3CBM,3CBO,3CBP,3DT3,3ERD,3ERT,3HLV,3HM1,3L03,3OS8,3OS9,3OSA,3Q95,3Q97,3UU7,3UUA…	ESR1
EXOC1	9606.ENSP00000370695	Exocyst complex component 1; Component of the exocyst complex involved in the docking of exocytic vesicles with fusion sites on the plasma membrane	https://smart.embl.de/smart/DDvec.cgi?smart=894:Sec3-PIP2_bind(31|122)+Pfam_Sec3_C(183|871)+	55763,A0A024RDA1,A0A024RDA9,AAF64268.1,AAH20650.1,AAH94751.1,AF208854,AK001755,AK027047,AK027413,BAA91886.1,BAB55095.1,BC020650,BC094751,BM-012,BM-102,CCDS3502,CCDS3502.1,CCDS3503,CCDS3503.1,EAX05473.1,EAX05474.1,EAX05475.1,EAX05476.1,ENSG00000090989,ENSP00000264219,ENSP00000326514,ENSP00000326797,ENSP00000334431,ENSP00000342655,ENSP00000370695,ENSP00000385423,ENSP00000422803,ENST00000264219,ENST…	EXOC1
EXOC7	9606.ENSP00000334100	Exocyst complex component 7; Component of the exocyst complex involved in the docking of exocytic vesicles with fusion sites on the plasma membrane. In adipocytes, plays a crucial role in targeting SLC2A4 vesicle to the plasma membrane in response to insulin, perhaps directing the vesicle to the precise site of fusion (By similarity)	https://smart.embl.de/smart/DDvec.cgi?smart=735:COIL(5|37)+Pfam_Exo70(361|729)+	2-5-3p,23265,AAH11045.1,AAH18466.1,AAW65095.1,AB028990,ACK36853.1,ACK36854.1,AK022397,AK022552,AK023832,AK295871,AL834324,AY869728,B4DJ07,B5MC69,B5MCY9,B8XXP2,BAA83019.1,BAB14026.1,BAB14095.1,BAB14694.1,BAG58669.1,BC011045,BC018466,BC029432,BLOM4,C9JKC2,C9JME6,CAD38992.2,CCDS11741,CCDS11741.1,CCDS32738,CCDS32738.1,CCDS45781,CCDS45781.1,CCDS45782,CCDS45782.1,CCDS45783,CCDS45784,CCDS45784.1,CCDS741…	EXOC7
EZH2	9606.ENSP00000320147	Histone-lysine N-methyltransferase EZH2; Polycomb group (PcG) protein. Catalytic subunit of the PRC2/EED-EZH2 complex, which methylates 'Lys-9' (H3K9me) and 'Lys- 27' (H3K27me) of histone H3, leading to transcriptional repression of the affected target gene. Able to mono-, di- and trimethylate 'Lys-27' of histone H3 to form H3K27me1, H3K27me2 and H3K27me3, respectively. Displays a preference for …	https://smart.embl.de/smart/DDvec.cgi?smart=751:Pfam_EZH2_WD-Binding(39|68)+SANT(159|250)+SANT(433|481)+CXC(560|597)+SET(617|738)+	2.1.1.356,2146,2C6V,4MI0,4MI5,5GSA,5H14,5H15,5H17,5H19,5H24,5H25,5HYN,5IJ7,5IJ8,5LS6,5U5T,5U62,5WG6,5WUK,614421,6C23,6C24,AAC50591.1,AAC51520.1,AAH10858.1,AAS02035.1,AAS02036.1,AAS07448.1,AAS09975.1,AB208895,AC073140,AEN79481.1,AK092676,AK293239,AK302216,AK303637,AK314291,AY519465,B2RAQ1,B3KS30,B7Z1D6,B7Z7L6,B7Z8L6,BAD92132.1,BAG36948.1,BAG52592.1,BAH11472.1,BAH13652.1,BAH14002.1,BC010858,CAA6495…	EZH2
EZR	9606.ENSP00000356042	Villin 2 (ezrin); Ezrin; Probably involved in connections of major cytoskeletal structures to the plasma membrane. In epithelial cells, required for the formation of microvilli and membrane ruffles on the apical pole. Along with PLEKHG6, required for normal macropinocytosis; A-kinase anchoring proteins	https://smart.embl.de/smart/DDvec.cgi?smart=586:B41(1|206)+FERM_C(210|299)+Pfam_ERM(338|586)+	1NI2,4RM8,4RM9,4RMA,7430,A-kinase anchoring proteins,AAA61278.1,AAH13903.1,AF187552,AK316031,AL162086,B7Z9R6,BAH14402.1,BC013903,CAA35893.1,CAB004035,CAB047324,CAB82418.1,CAI95307.1,CCDS5258,CCDS5258.1,CHEMBL1932896,CVIL,CVL,Cytovillin,E1P5A8,EAW47647.1,ENSG00000092820,ENSP00000287435,ENSP00000323085,ENSP00000338934,ENSP00000349146,ENSP00000353627,ENSP00000356041,ENSP00000356042,ENSP00000376016,E…	EZR
F2	9606.ENSP00000308541	Prothrombin; Thrombin, which cleaves bonds after Arg and Lys, converts fibrinogen to fibrin and activates factors V, VII, VIII, XIII, and, in complex with thrombomodulin, protein C. Functions in blood homeostasis, inflammation and wound healing; Belongs to the peptidase S1 family	https://smart.embl.de/smart/DDvec.cgi?smart=622:SIGNAL(1|24)+GLA(25|88)+KR(106|188)+KR(211|293)+Tryp_SPc(363|613)+	1A2C,1A3B,1A3E,1A46,1A4W,1A5G,1A61,1ABI,1ABJ,1AD8,1AE8,1AFE,1AHT,1AI8,1AIX,1AWF,1AWH,1AY6,1B5G,1B7X,1BA8,1BB0,1BCU,1BHX,1BMM,1BMN,1BTH,1C1U,1C1V,1C1W,1C4U,1C4V,1C4Y,1C5L,1C5N,1C5O,1CA8,1D3D,1D3P,1D3Q,1D3T,1D4P,1D6W,1D9I,1DE7,1DIT,1DM4,1DOJ,1DWB,1DWC,1DWD,1DWE,1DX5,1E0F,1EB1,1EOJ,1EOL,1FPC,1FPH,1G30,1G32,1G37,1GHV,1GHW,1GHX,1GHY,1GJ4,1GJ5,1H8D,1H8I,1HAG,1HAH,1HAI,1HAO,1HAP,1HBT,1HDT,1HGT,1HLT,1HUT…	F2
F2R	9606.ENSP00000321326	Coagulation factor ii (thrombin) receptor; Proteinase-activated receptor 1; High affinity receptor for activated thrombin coupled to G proteins that stimulate phosphoinositide hydrolysis. May play a role in platelets activation and in vascular development; F2R receptors	https://smart.embl.de/smart/DDvec.cgi?smart=425:SIGNAL(1|21)+Pfam_7tm_1(119|371)+	1NRN,1NRO,1NRP,1NRQ,1NRR,2149,3BEF,3HKI,3HKJ,3LU9,3VW7,A0A024RAP7,AAA36743.1,AAC25993.1,AAC50740.1,AAH02464.1,AAH51909.1,AAK69768.1,AAP35943.1,AC025188,AF054633,AF391809,BC002464,BC051909,BT007279,CAB008973,CCDS4032,CCDS4032.1,CF2R,CHEMBL3974,Coagulation factor II (thrombin) receptor,Coagulation factor II receptor,Coagulation factor II thrombin receptor,EAW95779.1,EAW95780.1,EAW95781.1,ENSG000001…	F2R
F2RL2	9606.ENSP00000296641	Coagulation factor ii (thrombin) receptor-like 2; Proteinase-activated receptor 3; Receptor for activated thrombin coupled to G proteins that stimulate phosphoinositide hydrolysis; F2R receptors	https://smart.embl.de/smart/DDvec.cgi?smart=374:SIGNAL(1|19)+Pfam_7tm_1(111|296)+TRANS(304|323)+TRANS(338|360)+	2151,AAC51218.1,AAH93648.1,AAH93650.1,AAK51564.1,AF374726,AK298585,AK312848,B2R754,B4DQ13,BAG35701.1,BAG60775.1,BC093648,BC093650,BX537386,CAD97628.1,CCDS4031,CCDS4031.1,CCDS58959,CCDS58959.1,CHEMBL5477,Coagulation factor II (thrombin) receptor-like 2,Coagulation factor II receptor-like 2,Coagulation factor II thrombin receptor like 2,EAW95778.1,ENSG00000164220,ENSP00000296641,ENSP00000369815,ENS…	F2RL2
F2RL3	9606.ENSP00000248076	Coagulation factor ii (thrombin) receptor-like 3; Proteinase-activated receptor 4; Receptor for activated thrombin or trypsin coupled to G proteins that stimulate phosphoinositide hydrolysis. May play a role in platelets activation; Belongs to the G-protein coupled receptor 1 family	https://smart.embl.de/smart/DDvec.cgi?smart=385:SIGNAL(1|21)+Pfam_7tm_1(94|340)+	2ZPK,3QDZ,9002,AAC25699.1,AAC28860.1,AAH74782.2,AAK61908.1,AAR08487.1,AF055917,AF080214,AF384819,AY431102,BC074782,CCDS12350,CCDS12350.1,CHEMBL4691,Coagulation factor II (thrombin) receptor-like 3,Coagulation factor II receptor-like 3,ENSG00000127533,ENSP00000248076,ENSP00000471518,ENST00000248076,ENST00000599210,F2R like thrombin or trypsin receptor 3,F2R like thrombin/trypsin receptor 3,F2R rec…	F2RL3
F3	9606.ENSP00000334145	Coagulation factor iii (tissue factor); Tissue factor; Initiates blood coagulation by forming a complex with circulating factor VII or VIIa. The [TF:VIIa] complex activates factors IX or X by specific limited protolysis. TF plays a role in normal hemostasis by initiating the cell-surface assembly and propagation of the coagulation protease cascade	https://smart.embl.de/smart/DDvec.cgi?smart=295:Pfam_Tissue_fac(17|118)+Pfam_Interfer-bind(138|245)+TRANS(252|274)+	1AHW,1BOY,1DAN,1FAK,1J9C,1JPS,1NL8,1O5D,1TFH,1UJ3,1W0Y,1W2K,1WQV,1WSS,1WTG,1WUN,1WV7,1Z6J,2152,2A2Q,2AEI,2AER,2B7D,2B8O,2C4F,2CEF,2CEH,2CEZ,2CFJ,2EC9,2F9B,2FIR,2FLB,2FLR,2HFT,2PUQ,2ZP0,2ZWL,2ZZU,3ELA,3TH2,3TH3,3TH4,4IBL,4M7L,4YLQ,4Z6A,4ZMA,5W06,AAA36734.1,AAA61150.1,AAA61151.1,AAA61152.1,AAH11029.1,AAN01236.1,AAO61150.1,AAO61151.1,AAO61152.1,AAO61153.1,AAV38611.1,AF487337,AF497569,AF497570,AF4975…	F3
F5	9606.ENSP00000356771	Coagulation factor v (labile factor); Coagulation factor V; Central regulator of hemostasis. It serves as a critical cofactor for the prothrombinase activity of factor Xa that results in the activation of prothrombin to thrombin	https://smart.embl.de/smart/DDvec.cgi?smart=2224:SIGNAL(1|28)+Pfam_Cu-oxidase_3(65|197)+Pfam_Cu-oxidase_3(1641|1753)+FA58C(1906|2061)+FA58C(2065|2221)+	1CZS,1CZT,1CZV,1FV4,1Y61,2153,3P6Z,3P70,3S9C,A8K6E8,AAA52424.1,AAB59401.1,AAB59532.1,AAL09164.1,AAQ55063.1,AAY85741.1,ABC96776.1,ABD23003.1,ACV32685.1,ACV32686.1,ACV32687.1,ACV32688.1,AJ297255,AK291613,AY046060,AY364535,Activated protein C cofactor,BAF84302.1,C8C1T1,CAB16748.1,CAC82573.1,CAI23065.1,CCDS1281,CCDS1281.1,CHEMBL3618,Coagulation factor V,Coagulation factor V (labile factor),Coagulatio…	F5
F8	9606.ENSP00000353393	Coagulation factor VIII; Factor VIII, along with calcium and phospholipid, acts as a cofactor for F9/factor IXa when it converts F10/factor X to the activated form, factor Xa; Belongs to the multicopper oxidase family	https://smart.embl.de/smart/DDvec.cgi?smart=2351:SIGNAL(1|19)+Pfam_Cu-oxidase_3(88|202)+Pfam_Cu-oxidase(218|349)+Pfam_Cu-oxidase_3(444|577)+COIL(1201|1230)+FA58C(2039|2188)+FA58C(2192|2345)+	1CFG,1D7P,1FAC,1IQD,2157,2R7E,3CDZ,3HNB,3HNY,3HOB,3J2Q,3J2S,4BDV,4KI5,4PT6,4XZU,5K8D,6MF2,A0A2G6,A0FJ19,AAA52420.1,AAA52484.1,AAA52485.1,AAA58466.1,AAB61261.1,AAC32196.1,AAH22513.1,AAH64380.1,AAH98389.1,AAI11968.1,AAI11970.1,AAV85964.1,ABB58721.1,ABC25733.1,ABC25738.1,ABC25743.1,ABC25748.1,ABC25753.1,ABC25762.1,ABC25767.1,ABC25772.1,ABC25777.1,ABC25782.1,ABC25787.1,ABC25792.1,ABC25797.1,ABC25802.…	F8
FADD	9606.ENSP00000301838	FAS-associated death domain protein; Apoptotic adaptor molecule that recruits caspase-8 or caspase-10 to the activated Fas (CD95) or TNFR-1 receptors. The resulting aggregate called the death-inducing signaling complex (DISC) performs caspase-8 proteolytic activation. Active caspase-8 initiates the subsequent cascade of caspases mediating apoptosis. Involved in interferon-mediated antiviral immun…	https://smart.embl.de/smart/DDvec.cgi?smart=208:DED(2|81)+DEATH(87|181)+	1A1W,1A1Z,1E3Y,1E41,2GF5,3EZQ,3OQ9,6ACI,8772,AAA86517.1,AAB58469.1,AAB58483.1,AAH00334.1,AAP35573.1,AAS00484.1,ABD96828.1,AK291005,AY423721,BAF83694.1,BC000334,BT006927,CAA59197.1,CAB010209,CAG33019.1,CCDS8196,CCDS8196.1,CR456738,DQ449938,Death effector domain containing,Death inducing signaling complex,EAW74761.1,ENSG00000168040,ENSP00000301838,ENST00000301838,FADD,FADD-001,FADD_HUMAN,FAS-associ…	FADD
FAM20C	9606.ENSP00000322323	Extracellular serine/threonine protein kinase FAM20C; Golgi serine/threonine protein kinase that phosphorylates secretory pathway proteins within Ser-x-Glu/pSer motifs and plays a key role in biomineralization of bones and teeth. Constitutes the main protein kinase for extracellular proteins, generating the majority of the extracellular phosphoproteome. Mainly phosphorylates proteins within the S…	https://smart.embl.de/smart/DDvec.cgi?smart=584:TRANS(9|31)+Pfam_Fam20C(353|570)+	2.7.11.1,56975,5YH3,A4D2Q5,AAH40074.1,AAH87853.1,AAQ09019.1,AB545605,AC093627,AC145676,AC187652,AF533706,AL390147,BAM78534.1,BC040074,BC087853,CAB99089.2,CCDS47522,CCDS47522.1,CH236966,DKFZp547D065,DMP-4,DMP4,Dentin matrix protein 4,EAL23705.1,EAW87149.1,EC 2.7.11.1,ENSG00000177706,ENSP00000322323,ENSP00000417194,ENSP00000422159,ENST00000313766,ENST00000471328,ENST00000477004,ENST00000484802,ENST…	FAM20C
FBLN1	9606.ENSP00000331544	Fibulin-1; Incorporated into fibronectin-containing matrix fibers. May play a role in cell adhesion and migration along protein fibers within the extracellular matrix (ECM). Could be important for certain developmental processes and contribute to the supramolecular organization of ECM architecture, in particular to those of basement membranes. Has been implicated in a role in cellular transformat…	https://smart.embl.de/smart/DDvec.cgi?smart=703:SIGNAL(1|29)+ANATO(36|69)+ANATO(77|110)+ANATO(112|144)+EGF(179|215)+EGF_CA(216|261)+EGF_CA(262|307)+EGF_CA(308|355)+EGF_CA(356|398)+EGF_CA(399|440)+EGF_CA(441|480)+EGF_CA(481|524)+EGF(528|578)+	2192,AAB17099.1,AAG17241.1,AAH22497.1,AAK37822.1,AAK82945.1,AF126110,AF217999,AL021391,AY040589,B0QY42,B1AHL2,B1AHL4,B1AHM4,B1AHM5,B1AHM6,B1AHM7,B1AHM8,B1AHM9,B1AHN3,BC022497,C9JMQ3,CAA37770.1,CAA37771.1,CAA37772.1,CAB004393,CCDS14067,CCDS14067.1,CCDS14068,CCDS14068.1,CCDS14069,CCDS14069.1,CCDS43028,CCDS43028.1,ENSG00000077942,ENSP00000262722,ENSP00000262723,ENSP00000331544,ENSP00000337707,ENSP00…	FBLN1
FBXW11	9606.ENSP00000265094	F-box/WD repeat-containing protein 11; Substrate recognition component of a SCF (SKP1-CUL1-F- box protein) E3 ubiquitin-protein ligase complex which mediates the ubiquitination and subsequent proteasomal degradation of target proteins. Probably recognizes and binds to phosphorylated target proteins. SCF(FBXW11) mediates the ubiquitination of phosphorylated CTNNB1 and participates in Wnt signaling…	https://smart.embl.de/smart/DDvec.cgi?smart=542:Beta-TrCP_D(77|116)+FBOX(128|167)+WD40(229|266)+WD40(269|306)+WD40(309|346)+WD40(352|389)+WD40(392|429)+WD40(432|469)+WD40(481|518)+	23291,AAF04528.1,AAH26213.1,AB014596,AB033279,AB033280,AB033281,AC011387,AC113342,AF176022,AK294956,AK314999,B2RC98,B4DH70,BAA31671.1,BAA92329.1,BAA92330.1,BAA92331.1,BAG37495.1,BAG58031.1,BC026213,BTRC2,BTRCP2,CCDS34289,CCDS34289.1,CCDS47340,CCDS47340.1,CCDS47341,CCDS47341.1,E5RG78,E5RGC1,E5RH92,ENSG00000072803,ENSP00000265094,ENSP00000296933,ENSP00000323835,ENSP00000325796,ENSP00000345442,ENSP0…	FBXW11
FCER1G	9606.ENSP00000289902	High affinity immunoglobulin epsilon receptor subunit gamma; Associates with a variety of FcR alpha chains to form a functional signaling complex. Regulates several aspects of the immune response. The gamma subunit has a critical role in allowing the IgE Fc receptor to reach the cell surface. Also involved in collagen-mediated platelet activation and in neutrophil activation mediated by integrin;…	https://smart.embl.de/smart/DDvec.cgi?smart=86:SIGNAL(1|18)+Pfam_TCR_zetazeta(21|51)+ITAM(62|82)+	2207,A6NCQ8,AAA35828.1,CAB022108,CAH72149.1,CCDS1225,CCDS1225.1,ENSG00000158869,ENSP00000289902,ENSP00000315354,ENSP00000356970,ENSP00000356971,ENST00000289902,ENST00000319819,ENST00000367991,ENST00000367992,ENST00000490414,FCER1G,FCER1G-001,FCER1G-002,FCER1G-003,FCERG_HUMAN,FCRG,Fc epsilon receptor Ig,Fc fragment of IgE receptor Ig,Fc receptor gamma-chain,Fc-epsilon RI-gamma,FcRgamma,FceRI gamma…	FCER1G
FCGR1A	9606.ENSP00000358165	High affinity immunoglobulin gamma Fc receptor I; High affinity receptor for the Fc region of immunoglobulins gamma. Functions in both innate and adaptive immune responses; Belongs to the immunoglobulin superfamily. FCGR1 family	https://smart.embl.de/smart/DDvec.cgi?smart=374:IG(28|101)+IG(109|186)+IGc2(203|267)+TRANS(289|311)+COIL(341|369)+	2209,3RJD,4W4O,4X4M,4ZNE,AAA36049.1,AAA58414.1,BC032634,C9JSN8,CAA32536.1,CAA32537.1,CAI12557.1,CCDS933,CCDS933.1,CD molecules,CD64,CD64A,CHEMBL5349,ENSG00000150337,ENSP00000303801,ENSP00000307399,ENSP00000334783,ENSP00000358165,ENSP00000394279,ENST00000304228,ENST00000304242,ENST00000352123,ENST00000369168,ENST00000444948,ENST00000489479,ENST00000489704,FCG1,FCGR1,FCGR1A,FCGR1A-001,FCGR1A-002,FC…	FCGR1A
FCGR2A	9606.ENSP00000271450	Low affinity immunoglobulin gamma Fc region receptor II-a; Binds to the Fc region of immunoglobulins gamma. Low affinity receptor. By binding to IgG it initiates cellular responses against pathogens and soluble antigens. Promotes phagocytosis of opsonized antigens; CD molecules	https://smart.embl.de/smart/DDvec.cgi?smart=317:SIGNAL(1|33)+IG(47|120)+IG(128|206)+TRANS(218|240)+	1FCG,1H9V,2212,3D5O,3RY4,3RY5,3RY6,AAA35827.1,AAA35932.1,AAH19931.1,AAH20823.1,BC019931,BC020823,CAA68672.1,CCDS30922,CCDS30922.1,CCDS44264,CCDS44264.1,CD molecules,CD32,CD32A,CD32C,CDW32,CDw32,CHEMBL5841,ENSG00000143226,ENSP00000271450,ENSP00000356948,ENSP00000356949,ENSP00000393544,ENSP00000438310,ENSP00000440082,ENSP00000440148,ENSP00000441156,ENSP00000476411,ENSP00000476495,ENST00000271450,EN…	FCGR2A
FCGRT	9606.ENSP00000221466	Fc fragment of igg receptor and transporter; IgG receptor FcRn large subunit p51; Binds to the Fc region of monomeric immunoglobulins gamma. Mediates the selective uptake of IgG from milk and helps newborn animals to acquire passive immunity. IgG in the milk is bound at the apical surface of the intestinal epithelium. The resultant FcRn-IgG complexes are transcytosed across the intestinal epithel…	https://smart.embl.de/smart/DDvec.cgi?smart=365:SIGNAL(1|23)+Pfam_MHC_I(26|197)+IGc1(216|285)+TRANS(298|320)+	1EXU,2217,3M17,3M1B,4K71,4N0F,4N0U,5BJT,5BXF,5WHK,6C97,6C98,6C99,6FGB,6ILM,A0A024QZI2,AAA58958.1,AAF72596.1,AAG31421.1,AAH08734.1,AAM27922.1,AAM27923.1,AAM27924.1,AAM27925.1,AAM27926.1,AF200219,AF200220,AF220542,AF453513,AF453514,AF453515,AF453516,AF453517,BC008734,BX647163,C1-set domain containing,CAI46032.1,CCDS12770,CCDS12770.1,CHEMBL5966,EAW52498.1,EAW52499.1,EAW52500.1,ENSG00000104870,ENSP00…	FCGRT
FGA	9606.ENSP00000306361	Fibrinogen alpha chain; Cleaved by the protease thrombin to yield monomers which, together with fibrinogen beta (FGB) and fibrinogen gamma (FGG), polymerize to form an insoluble fibrin matrix. Fibrin has a major function in hemostasis as one of the primary components of blood clots. In addition, functions during the early stages of wound repair to stabilize the lesion and guide cell migration dur…	https://smart.embl.de/smart/DDvec.cgi?smart=866:SIGNAL(1|19)+Fib_alpha(48|192)+Pfam_Fibrinogen_aC(445|509)+FBG(627|863)+	1BBR,1DM4,1FPH,1FZA,1FZB,1FZC,1FZD,1FZE,1FZF,1FZG,1LT9,1LTJ,1N86,1N8E,1RE3,1RE4,1RF0,1RF1,1YCP,2243,2A45,2FFD,2H43,2HLO,2HOD,2HPC,2OYH,2OYI,2Q9I,2XNX,2XNY,2Z4E,3AT0,3BVH,3E1I,3GHG,3H32,3HUS,4F27,5CFA,A8K3E4,AAA17055.1,AAA17056.1,AAA52426.1,AAA52427.1,AAA52428.1,AAA52444.1,AAC97142.1,AAC97143.1,AAH98280.1,AAH99706.1,AAH99720.1,AAI01936.1,AAK31372.1,AAK31373.1,AB087996,AF361104,AK290559,BAC55116.1,…	FGA
FGB	9606.ENSP00000306099	Fibrinogen beta chain; Cleaved by the protease thrombin to yield monomers which, together with fibrinogen alpha (FGA) and fibrinogen gamma (FGG), polymerize to form an insoluble fibrin matrix. Fibrin has a major function in hemostasis as one of the primary components of blood clots. In addition, functions during the early stages of wound repair to stabilize the lesion and guide cell migration dur…	https://smart.embl.de/smart/DDvec.cgi?smart=491:SIGNAL(1|30)+Fib_alpha(90|235)+FBG(236|487)+	1FZA,1FZB,1FZC,1FZE,1FZF,1FZG,1LT9,1LTJ,1N86,1N8E,1RE3,1RE4,1RF0,1RF1,2244,2A45,2FFD,2H43,2HLO,2HOD,2HPC,2OYH,2OYI,2Q9I,2XNX,2XNY,2Z4E,3BVH,3E1I,3GHG,3H32,3HUS,6ATZ,6BIJ,6BIL,A0JLR9,AAA18024.2,AAA52429.1,AAA52445.1,AAA98115.1,AAA98116.1,AAH07030.1,AAI06761.1,AAI07767.1,AAK62470.1,ACF94486.1,AF388026,AH002694,AK303788,AK312972,B2R7G3,B4E1D3,BAG35810.1,BAG64745.1,BC007030,BC106760,BC107766,CAA28674…	FGB
FGD1	9606.ENSP00000364277	FYVE, RhoGEF and PH domain-containing protein 1; Activates CDC42, a member of the Ras-like family of Rho- and Rac proteins, by exchanging bound GDP for free GTP. Plays a role in regulating the actin cytoskeleton and cell shape; Pleckstrin homology domain containing	https://smart.embl.de/smart/DDvec.cgi?smart=961:RhoGEF(377|560)+PH(591|691)+FYVE(722|791)+PH(822|923)+	2245,A0A024R9Y5,AAA57004.1,AAH34530.1,AAS,BC034530,CAI42222.1,CCDS14359,CCDS14359.1,CHEMBL2862,EAW93179.1,EAW93180.1,EAW93181.1,ENSG00000102302,ENSP00000218425,ENSP00000364277,ENSP00000445780,ENST00000218425,ENST00000375135,ENST00000537277,FGD1,FGD1-001,FGD1_HUMAN,FGDY,FYVE, RhoGEF and PH domain containing 1,FYVE, RhoGEF and PH domain-containing protein 1,Faciogenital dysplasia 1 protein,HGNC:366…	FGD1
FGF2	9606.ENSP00000264498	Fibroblast growth factor 2; Plays an important role in the regulation of cell survival, cell division, angiogenesis, cell differentiation and cell migration. Functions as potent mitogen in vitro. Can induce angiogenesis; Belongs to the heparin-binding growth factors family	https://smart.embl.de/smart/DDvec.cgi?smart=288:FGF(159|285)+	1BAS,1BFB,1BFC,1BFF,1BFG,1BLA,1BLD,1CVS,1EV2,1FGA,1FQ9,1II4,1IIL,2247,2BFH,2FGF,2M49,4FGF,4OEE,4OEF,4OEG,5X1O,A4LBB8,AAA52448.1,AAA52531.1,AAA52532.1,AAA52533.1,AAA52534.1,AAB21432.2,AAD13853.1,AAV70487.1,AB451321,AB451450,ABO43041.1,AC021205,ADL14514.1,AY820133,BAG70135.1,BAG70264.1,BFGF,Basic fibroblast growth factor,CAA28027.1,CAA28028.1,CAA28029.1,CAA73868.1,CAB000125,CCDS34059,CCDS34059.1,CH…	FGF2
FGFR1	9606.ENSP00000393312	Fibroblast growth factor receptor 1; Tyrosine-protein kinase that acts as cell-surface receptor for fibroblast growth factors and plays an essential role in the regulation of embryonic development, cell proliferation, differentiation and migration. Required for normal mesoderm patterning and correct axial organization during embryonic development, normal skeletogenesis and normal development of t…	https://smart.embl.de/smart/DDvec.cgi?smart=853:IGc2(79|141)+IGc2(200|268)+IGc2(299|379)+TRANS(406|428)+TyrKc(509|785)+	1AGW,1CVS,1EVT,1FGI,1FGK,1FQ9,1XR0,2.7.10.1,2260,2CR3,2FGI,300571,3C4F,3DPK,3GQI,3GQL,3JS2,3KRJ,3KRL,3KXX,3KY2,3OJV,3RHX,3TT0,4F63,4F64,4F65,4NK9,4NKA,4NKS,4RWI,4RWJ,4RWK,4RWL,4UWB,4UWC,4UWY,4V01,4V04,4V05,4WUN,4ZSA,5A46,5A4C,5AM6,5AM7,5B7V,5EW8,5FLF,5O49,5O4A,5UQ0,5UR1,5VND,5W21,5W59,5Z0S,5ZV2,6C18,6C19,6C1B,6C1C,6C1O,6ITJ,6MZQ,6MZW,6NVL,6P68,6P69,A8K6T9,A8K8V5,AAA35835.1,AAA35836.1,AAA35837.1,A…	FGFR1
FGG	9606.ENSP00000336829	Fibrinogen gamma chain; Together with fibrinogen alpha (FGA) and fibrinogen beta (FGB), polymerizes to form an insoluble fibrin matrix. Has a major function in hemostasis as one of the primary components of blood clots. In addition, functions during the early stages of wound repair to stabilize the lesion and guide cell migration during re- epithelialization. Was originally thought to be essentia…	https://smart.embl.de/smart/DDvec.cgi?smart=453:SIGNAL(1|26)+Fib_alpha(29|173)+FBG(174|415)+	1DUG,1FIB,1FIC,1FID,1FZA,1FZB,1FZC,1FZE,1FZF,1FZG,1LT9,1LTJ,1N86,1N8E,1RE3,1RE4,1RF0,1RF1,2266,2A45,2FFD,2FIB,2H43,2HLO,2HOD,2HPC,2HWL,2OYH,2OYI,2Q9I,2VDO,2VDP,2VDQ,2VDR,2VR3,2XNX,2XNY,2Y7L,2Z4E,3BVH,3E1I,3FIB,3GHG,3H32,3HUS,4B60,A8K057,AAA52430.1,AAA52431.1,AAB59530.1,AAB59531.1,AAF22036.1,AAH07044.1,AAH21674.1,AAK19751.2,AAK19752.2,AAP35744.1,AF118092,AF350254,AK289422,AK290824,BAF82111.1,BAF83…	FGG
FHL2	9606.ENSP00000386665	Four and a half LIM domains protein 2; May function as a molecular transmitter linking various signaling pathways to transcriptional regulation. Negatively regulates the transcriptional repressor E4F1 and may function in cell growth. Inhibits the transcriptional activity of FOXO1 and its apoptotic function by enhancing the interaction of FOXO1 with SIRT1 and FOXO1 deacetylation; LIM domain contai…	https://smart.embl.de/smart/DDvec.cgi?smart=279:LIM(39|92)+LIM(100|153)+LIM(161|212)+LIM(220|275)+	1X4K,1X4L,2274,2D8Z,2MIU,AAA85333.1,AAC50794.1,AAC52073.1,AAG11,AAH12742.1,AAH14397.1,AAH93049.2,AAP35606.1,AAY14896.1,AAY15012.1,AB038794,AB158503,ABC25549.1,AC068273,AC108058,AK313841,BAA92253.1,BAD69710.1,BAG36573.1,BC012742,BC014397,BC093049,BT006960,C9J3S8,CAB008368,CAG33718.1,CCDS2070,CCDS2070.1,CR457437,DQ307067,DRAL,E9PKF4,EAX01758.1,EAX01759.1,EAX01760.1,ENSG00000115641,ENSP00000264045,E…	FHL2
FLNA	9606.ENSP00000358866	Filamin-A; Promotes orthogonal branching of actin filaments and links actin filaments to membrane glycoproteins. Anchors various transmembrane proteins to the actin cytoskeleton and serves as a scaffold for a wide range of cytoplasmic signaling proteins. Interaction with FLNA may allow neuroblast migration from the ventricular zone into the cortical plate. Tethers cell surface- localized furin, m…	https://smart.embl.de/smart/DDvec.cgi?smart=2647:CH(45|147)+CH(168|264)+IG_FLMN(280|377)+IG_FLMN(380|477)+IG_FLMN(479|573)+IG_FLMN(575|666)+IG_FLMN(671|766)+IG_FLMN(768|869)+IG_FLMN(871|968)+IG_FLMN(970|1064)+IG_FLMN(1066|1157)+IG_FLMN(1159|1252)+IG_FLMN(1254|1352)+IG_FLMN(1354|1445)+IG_FLMN(1447|1542)+IG_FLMN(1544|1639)+IG_FLMN(1641|1743)+IG_FLMN(1758|1863)+IG_FLMN(1864|1955)+IG_FLMN(1956|2042)+…	142510,2316,2AAV,2BP3,2BRQ,2J3S,2JF1,2K3T,2K7P,2K7Q,2MTP,2W0P,2WFN,3CNK,3HOC,3HOP,3HOR,3ISW,3RGH,4M9P,4P3W,5XR1,6D8C,6EW1,AAA92644.1,AAH14654.1,AAH41179.1,AAH67111.1,AB191259,AB191260,AB371574,AB371575,AB371576,AB371578,AB371579,AB593010,ABP-280,ABPX,ADU87644.1,AK074048,AK090427,Actin-binding protein 280,Alpha-filamin,BAB84874.1,BAC03408.2,BAD52435.1,BAD52436.1,BAG48303.1,BAG48304.1,BAG48305.1,BA…	FLNA
FLT1	9606.ENSP00000282397	Vascular endothelial growth factor receptor 1; Tyrosine-protein kinase that acts as a cell-surface receptor for VEGFA, VEGFB and PGF, and plays an essential role in the development of embryonic vasculature, the regulation of angiogenesis, cell survival, cell migration, macrophage function, chemotaxis, and cancer cell invasion. May play an essential role as a negative regulator of embryonic angiog…	https://smart.embl.de/smart/DDvec.cgi?smart=1338:SIGNAL(1|26)+IG(38|129)+IG(143|224)+IG(237|329)+IG(344|425)+IG(439|553)+IGc2(568|643)+IGc2(673|738)+TyrKc(827|1154)+	1FLT,1QSV,1QSZ,1QTY,1RV6,2.7.10.1,2321,2XAC,3HNG,4CKV,4CL7,5ABD,5EX3,5T89,A3E342,A3E344,A8KA71,AAC16449.2,AAC50060.1,AAH39007.1,ABI53803.1,ABI53804.1,ABI53805.1,ABS32268.1,ABS32269.1,ABS32270.1,ABY87530.1,ACA21474.1,ACA62948.1,ACB05747.1,ACF47597.1,AF063657,AFC77954.1,AFC77955.1,AGC09589.1,AGL73885.1,AGS56393.1,AGS56394.1,AHC08482.1,AHC08483.1,AHC08484.1,AHC08485.1,AHC08486.1,AHC08487.1,AHC08488.…	FLT1
FLT4	9606.ENSP00000261937	Vascular endothelial growth factor receptor 3; Tyrosine-protein kinase that acts as a cell-surface receptor for VEGFC and VEGFD, and plays an essential role in adult lymphangiogenesis and in the development of the vascular network and the cardiovascular system during embryonic development. Promotes proliferation, survival and migration of endothelial cells, and regulates angiogenic sprouting. Sig…	https://smart.embl.de/smart/DDvec.cgi?smart=1363:SIGNAL(1|24)+IG(36|133)+IG(237|328)+IG(341|419)+IG(430|552)+IGc2(569|660)+IGc2(690|755)+TRANS(776|798)+TyrKc(845|1169)+	2.7.10.1,2324,4BSJ,4BSK,A8K6L4,AAA85215.1,AAB28539.1,AAO89504.1,AAO89505.1,AC122714,ACF47600.1,ACF47601.1,AK291679,AY233382,AY233383,B5A926,B5A927,BAF84368.1,CAA48290.1,CAA49505.1,CAB000099,CCDS43412,CCDS43412.1,CCDS4457,CCDS4457.1,CHEMBL1955,CHTD7,D6RFF2,E9PD35,EC 2.7.10.1,ENSG00000037280,ENSP00000261937,ENSP00000344644,ENSP00000366064,ENSP00000377016,ENSP00000404504,ENSP00000412961,ENSP00000421…	FLT4
FMN1	9606.ENSP00000479134	Formin-1; Plays a role in the formation of adherens junction and the polymerization of linear actin cables; Belongs to the formin homology family. Cappuccino subfamily	https://smart.embl.de/smart/DDvec.cgi?smart=1419:FH2(972|1377)+	342184,AAI03693.1,AAI07594.1,AC018515,AC019278,AC090098,AC090877,AC090982,AH002864,AK127078,BC103692,BC107593,CAH18313.1,CCDS45209,CCDS45209.1,CCDS61581,CCDS61581.1,CCDS61582,CCDS61582.1,CR749487,DKFZP686C2281,ENSG00000248905,ENSP00000325166,ENSP00000333950,ENSP00000452984,ENSP00000453110,ENSP00000453266,ENSP00000453443,ENSP00000453682,ENSP00000454047,ENSP00000479134,ENST00000320930,ENST000003345…	FMN1
FMNL2	9606.ENSP00000288670	Formin-like protein 2; Plays a role in the regulation of cell morphology and cytoskeletal organization. Required in the cortical actin filament dynamics; Belongs to the formin homology family	https://smart.embl.de/smart/DDvec.cgi?smart=1092:Drf_GBD(23|275)+Drf_FH3(278|482)+FH2(616|1053)+	114793,4YC7,AAI13879.1,AAI14439.1,AAI67159.1,AAX88959.1,AB067489,AC012066,AC012443,AC093794,AK094865,AL834396,Armadillo-like helical domain containing,B2RZH5,B3KT32,BAB67795.1,BAG52944.1,BC113878,BC114438,BC167159,C9IZY8,CAD39058.1,CCDS46429,CCDS46429.1,ENSG00000157827,ENSP00000288670,ENSP00000305423,ENSP00000314072,ENSP00000334991,ENSP00000386831,ENSP00000393692,ENSP00000401393,ENSP00000418959,E…	FMNL2
FN1	9606.ENSP00000346839	Fibronectin 1; Fibronectin type III domain containing; Endogenous ligands	https://smart.embl.de/smart/DDvec.cgi?smart=2477:SIGNAL(1|26)+FN1(52|92)+FN1(97|140)+FN1(141|184)+FN1(186|230)+FN1(231|275)+FN1(308|347)+FN2(353|401)+FN2(413|461)+FN1(470|513)+FN1(518|560)+FN1(561|604)+FN3(608|690)+FN3(720|799)+FN3(811|889)+FN3(907|986)+FN3(997|1075)+FN3(1087|1161)+FN3(1174|1256)+FN3(1265|1347)+FN3(1358|1438)+FN3(1449|1528)+FN3(1539|1618)+FN3(1633|1712)+FN3(1723|1802)+FN3(1813|18…	1E88,1E8B,1FBR,1FNA,1FNF,1FNH,1J8K,1O9A,1OWW,1Q38,1QGB,1QO6,1TTF,1TTG,2335,2CG6,2CG7,2CK2,2CKU,2EC3,2FN2,2FNB,2GEE,2H41,2H45,2HA1,2MNU,2N1K,2OCF,2RKY,2RKZ,2RL0,3CAL,3EJH,3GXE,3M7P,3MQL,3R8Q,3T1W,3ZRZ,4GH7,4JE4,4JEG,4LXO,4MMX,4MMY,4MMZ,4PZ5,5DC0,5DC4,5DC9,5DFT,5J6Z,5J7C,5M0A,5N47,5N48,6HNF,6MFA,6MSV,A6YID2,A6YID3,A6YID4,A6YID6,AAA52461.1,AAA52462.1,AAA52463.1,AAA52465.1,AAA52466.1,AAA53376.1,AAA58…	FN1
FNBP1L	9606.ENSP00000271234	Formin-binding protein 1-like; Required to coordinate membrane tubulation with reorganization of the actin cytoskeleton during endocytosis. May bind to lipids such as phosphatidylinositol 4,5-bisphosphate and phosphatidylserine and promote membrane invagination and the formation of tubules. Also promotes CDC42-induced actin polymerization by activating the WASL/N-WASP-WASPIP/WIP complex, the pred…	https://smart.embl.de/smart/DDvec.cgi?smart=605:FCH(1|93)+COIL(131|177)+COIL(400|438)+SH3(541|598)+	54874,AAH62477.1,AAH74891.1,AAH74892.1,AAR98814.1,AC095034,AK000282,AK296767,AK299760,AK299943,AL109613,AL512651,AY514449,B4DKY5,B4DSI7,B4DSW1,BAA91051.1,BAG59347.1,BAG61649.1,BAG61773.1,BC062477,BC074891,BC074892,C1orf39,CCDS53343,CCDS53343.1,CCDS53344,CCDS53344.1,CCDS60192,CCDS60192.1,ENSG00000137942,ENSP00000260506,ENSP00000271234,ENSP00000359275,ENSP00000359278,ENSP00000397451,ENSP00000445735…	FNBP1L
FOS	9606.ENSP00000306245	Proto-oncogene c-Fos; Nuclear phosphoprotein which forms a tight but non- covalently linked complex with the JUN/AP-1 transcription factor. In the heterodimer, FOS and JUN/AP-1 basic regions each seems to interact with symmetrical DNA half sites. On TGF-beta activation, forms a multimeric SMAD3/SMAD4/JUN/FOS complex at the AP1/SMAD- binding site to regulate TGF-beta-mediated signaling. Has a crit…	https://smart.embl.de/smart/DDvec.cgi?smart=380:BRLZ(135|199)+	1A02,1FOS,1S9K,2353,A8K4E2,AAA52471.1,AAB20306.1,AAC98315.1,AAH04490.1,AAO21129.1,AB022275,AB022276,AF111167,AK097379,AK290907,AK291326,AK298659,AP-1,AY212879,B4DQ65,BAA87920.1,BAA87921.1,BAF83596.1,BAF84015.1,BAG53458.1,BAG60827.1,BC004490,Basic leucine zipper proteins,C-FOS,CAA24756.1,CAG46584.1,CAG47063.1,CCDS9841,CCDS9841.1,CHEMBL2111421,CR541785,CR542267,Cellular oncogene fos,EAW81227.1,EAW8…	FOS
FOXM1	9606.ENSP00000342307	Forkhead box protein M1; Transcriptional factor regulating the expression of cell cycle genes essential for DNA replication and mitosis. Plays a role in the control of cell proliferation. Plays also a role in DNA breaks repair participating in the DNA damage checkpoint response; Forkhead boxes	https://smart.embl.de/smart/DDvec.cgi?smart=801:FH(234|321)+	2305,3G73,A8K591,AAC37541.1,AAC51128.1,AAC51129.1,AAC63595.1,AAH06192.1,AAH06529.1,AAH12863.1,AAP35632.1,AAT08175.1,AAY26401.1,AC005841,AK291206,AY542306,BAF83895.1,BC006192,BC006529,BC012863,BT006986,CAB017832,CCDS76506,CCDS8515,CCDS8515.1,CCDS8516,CCDS8516.1,CCDS8517,CCDS8517.1,DQ022289,EAW88880.1,EAW88883.1,ENSG00000111206,ENSP00000228802,ENSP00000315865,ENSP00000316886,ENSP00000340073,ENSP000…	FOXM1
FOXO1	9606.ENSP00000368880	Forkhead box protein O1; Transcription factor that is the main target of insulin signaling and regulates metabolic homeostasis in response to oxidative stress. Binds to the insulin response element (IRE) with consensus sequence 5'-TT[G/A]TTTTG-3' and the related Daf-16 family binding element (DBE) with consensus sequence 5'- TT[G/A]TTTAC-3'. Activity suppressed by insulin. Main regulator of redox…	https://smart.embl.de/smart/DDvec.cgi?smart=655:FH(158|248)+Pfam_FOXO_KIX_bdg(423|504)+Pfam_FOXO-TAD(595|635)+	2308,3CO6,3CO7,3COA,4LG0,5DUI,6QVW,6QZR,6QZS,AAA03629.1,AAC39591.1,AAH21981.1,AAH70065.3,AAP36123.1,AF032885,AL133318,AL355132,BC021981,BC070065,BT007455,CAB022326,CAH70978.1,CAI16970.1,CCDS9371,CCDS9371.1,CHEMBL5294,ENSG00000150907,ENSP00000280496,ENSP00000368880,ENST00000280496,ENST00000379561,ENST00000473775,FKH1,FKHR,FOXO1,FOXO1-001,FOXO1-002,FOXO1A,FOXO1_HUMAN,Forkhead box O1,Forkhead box pr…	FOXO1
FOXO3	9606.ENSP00000385824	Forkhead box protein O3; Transcriptional activator which triggers apoptosis in the absence of survival factors, including neuronal cell death upon oxidative stress. Recognizes and binds to the DNA sequence 5'-[AG]TAAA[TC]A-3'. Participates in post-transcriptional regulation of MYC: following phosphorylation by MAPKAPK5, promotes induction of miR-34b and miR-34c expression, 2 post- transcriptional…	https://smart.embl.de/smart/DDvec.cgi?smart=673:FH(155|245)+Pfam_FOXO_KIX_bdg(432|511)+Pfam_FOXO-TAD(604|645)+	2309,2K86,2LQH,2LQI,2UZK,6MNL,AAC39592.1,AAH20227.1,AAH21224.1,AAH68552.1,AF032886,AF6q21,AF6q21 protein,AJ001589,AJ001590,AK301304,AL096818,AL365509,AL391646,B4DVZ6,BAG62858.1,BC020227,BC021224,BC068552,CAA04860.1,CAA04861.1,CAB004074,CAI16295.1,CAI16405.1,CCDS5068,CCDS5068.1,CHEMBL5778,E1P5E6,EAW48373.1,EAW48374.1,ENSG00000118689,ENSP00000237511,ENSP00000316157,ENSP00000339527,ENSP00000350929,E…	FOXO3
FYN	9606.ENSP00000346671	Tyrosine-protein kinase Fyn; Non-receptor tyrosine-protein kinase that plays a role in many biological processes including regulation of cell growth and survival, cell adhesion, integrin-mediated signaling, cytoskeletal remodeling, cell motility, immune response and axon guidance. Inactive FYN is phosphorylated on its C-terminal tail within the catalytic domain. Following activation by PKA, the p…	https://smart.embl.de/smart/DDvec.cgi?smart=537:SH3(85|142)+SH2(147|237)+TyrKc(271|520)+	1A0N,1AOT,1AOU,1AVZ,1AZG,1EFN,1FYN,1G83,1M27,1NYF,1NYG,1SHF,1ZBJ,2.7.10.2,2534,2DQ7,2MQI,2MRJ,2MRK,3H0F,3H0H,3H0I,3UA6,3UA7,4D8D,4EIK,4U17,4U1P,4ZNX,5ZAU,6EDF,6IPY,6IPZ,AAA36615.1,AAB33113.2,AAC08285.1,AAH32496.1,AB451293,AB451426,AK056699,AL109916,AL158035,B5BU57,BAG70107.1,BAG70240.1,BC032496,CAB005034,CAB018387,CAI22300.1,CAI22301.1,CCDS5094,CCDS5094.1,CCDS5095,CCDS5095.1,CCDS5096,CCDS5096.1,C…	FYN
FZD1	9606.ENSP00000287934	Frizzled class receptor 1; Frizzled-1; Receptor for Wnt proteins. Most of frizzled receptors are coupled to the beta-catenin canonical signaling pathway, which leads to the activation of disheveled proteins, inhibition of GSK- 3 kinase, nuclear accumulation of beta-catenin and activation of Wnt target genes. A second signaling pathway involving PKC and calcium fluxes has been seen for some family…	https://smart.embl.de/smart/DDvec.cgi?smart=647:FRI(115|232)+Frizzled(309|640)+	8321,A4D1E8,AAD41636.1,AAH51271.1,AAS02008.1,AB017363,AC084381,AF072872,BAA34666.1,BC051271,CAB013008,CCDS5620,CCDS5620.1,CHEMBL2346493,DKFZp564G072,EAL24161.1,EAW76871.1,ENSG00000157240,ENSP00000287934,ENST00000287934,FZD1,FZD1-001,FZD1_HUMAN,Frizzled 1/7,Frizzled class receptor 1,Frizzled-1,Fz-1,FzE1,G protein-coupled receptors, Class F frizzled,HGNC:4038,Hs.600990,Hs.706431,Hs.94234,I93.001,NM…	FZD1
GAPDH	9606.ENSP00000229239	Glyceraldehyde-3-phosphate dehydrogenase; Has both glyceraldehyde-3-phosphate dehydrogenase and nitrosylase activities, thereby playing a role in glycolysis and nuclear functions, respectively. Participates in nuclear events including transcription, RNA transport, DNA replication and apoptosis. Nuclear functions are probably due to the nitrosylase activity that mediates cysteine S-nitrosylation o…	https://smart.embl.de/smart/DDvec.cgi?smart=335:Gp_dh_N(4|152)+Pfam_Gp_dh_C(157|314)+	1.2.1.12,1U8F,1ZNQ,2.6.99.-,2597,2FEH,3GPD,4WNC,4WNI,6ADE,6IQ6,A4UCT1,AAA52496.1,AAA52518.1,AAA53191.1,AAA86283.1,AAF99678.1,AAG01996.1,AAH01601.1,AAH04109.1,AAH09081.1,AAH13310.1,AAH23632.1,AAH25925.1,AAH26907.1,AAH29618.1,AAH83511.1,AAP35539.1,AAP88932.1,AB062273,ABD77190.1,ABO65084.1,AC006064,ACF94474.1,AEQ28035.1,AEQ28036.1,AEQ28037.1,AET97565.1,AF261085,AJ844645,AY007133,AY340484,BAB93466.1,…	GAPDH
GCG	9606.ENSP00000387662	Glucagon; Glicentin may modulate gastric acid secretion and the gastro-pyloro-duodenal activity. May play an important role in intestinal mucosal growth in the early period of life; Belongs to the glucagon family	https://smart.embl.de/smart/DDvec.cgi?smart=180:SIGNAL(1|20)+GLUCA(53|79)+GLUCA(98|124)+GLUCA(146|172)+	1BH0,1D0R,1NAU,2641,2G49,2L63,2L64,2M5P,2M5Q,3IOL,4APD,4ZGM,5OTU,5OTV,5OTW,5OTX,5VAI,5YQZ,6EDS,6NZN,A6NN65,AAA52567.1,AAH05278.1,AAP35459.1,AAY24204.1,AC007750,BC005278,BT006813,CAA24759.1,CAA27627.1,CAB000040,CCDS46439,CCDS46439.1,CHEMBL5736,ENSG00000115263,ENSP00000233604,ENSP00000364647,ENSP00000387662,ENST00000233604,ENST00000375497,ENST00000418842,ENST00000483769,ENST00000492913,ENST00000497…	GCG
GGCX	9606.ENSP00000233838	Vitamin K-dependent gamma-carboxylase; Mediates the vitamin K-dependent carboxylation of glutamate residues to calcium-binding gamma-carboxyglutamate (Gla) residues with the concomitant conversion of the reduced hydroquinone form of vitamin K to vitamin K epoxide	https://smart.embl.de/smart/DDvec.cgi?smart=758:HTTM(56|315)+	2677,4.1.1.90,AAA58643.1,AAA91834.1,AAB39832.1,AAH13979.1,AAY24340.1,AC016753,AK297397,B4DMC5,BAG59837.1,BC013979,CCDS1978,CCDS1978.1,CCDS46353,CCDS46353.1,CHEMBL2012,E9PEE1,EC 4.1.1.90,ENSG00000115486,ENSP00000233838,ENSP00000389426,ENSP00000390748,ENSP00000400384,ENSP00000407424,ENSP00000408045,ENST00000233838,ENST00000421496,ENST00000423570,ENST00000428479,ENST00000430215,ENST00000447963,ENST0…	GGCX
GJA1	9606.ENSP00000282561	Gap junction alpha-1 protein; Gap junction protein that acts as a regulator of bladder capacity. A gap junction consists of a cluster of closely packed pairs of transmembrane channels, the connexons, through which materials of low MW diffuse from one cell to a neighboring cell. May play a critical role in the physiology of hearing by participating in the recycling of potassium to the cochlear end…	https://smart.embl.de/smart/DDvec.cgi?smart=382:CNX(43|76)+Connexin_CCC(165|231)+Pfam_Connexin43(293|312)+	209400,2697,2LL2,600120,AAA52131.1,AAD37802.2,AAH26329.1,AF151980,AK295460,AK297402,AK297764,AK312324,AK316159,AL139098,AVSD3,B2R5U9,B4DI81,B4DMC9,B4DN50,BAG35246.1,BAG58393.1,BAG59841.1,BAG60112.1,BAH14530.1,BC026329,CAA37122.1,CAB010753,CAG46461.1,CAI20002.1,CCDS5123,CCDS5123.1,CMDR,CR541660,CX43,CXA1_HUMAN,Connexin-43,Cx43,EAW48178.1,EKVP,EKVP3,ENSG00000152661,ENSP00000282561,ENSP00000357447,E…	GJA1
GNAQ	9606.ENSP00000286548	Guanine nucleotide-binding protein G(q) subunit alpha; Guanine nucleotide-binding proteins (G proteins) are involved as modulators or transducers in various transmembrane signaling systems. Regulates B-cell selection and survival and is required to prevent B-cell-dependent autoimmunity. Regulates chemotaxis of BM-derived neutrophils and dendritic cells (in vitro) (By similarity); Belongs to the G…	https://smart.embl.de/smart/DDvec.cgi?smart=359:G_alpha(19|358)+	2776,A0A024R240,AAA99950.1,AAB06875.1,AAB39498.1,AAB64301.1,AAC50363.1,AAG61117.1,AAH57777.1,AAH67850.1,AAH69520.1,AAH75096.1,AAH75097.1,AAM12610.1,AF011496,AF329284,AF493896,AL160268,AL160278,AL355535,B1AM21,BC057777,BC067850,BC069520,BC075096,BC075097,CAB010036,CAI12198.1,CAI14669.1,CAI15999.1,CCDS6658,CCDS6658.1,CMC1,EAW62605.1,EAW62607.1,EAW62608.1,EAW62610.1,ENSG00000156052,ENSP00000286548,E…	GNAQ
GP1BA	9606.ENSP00000329380	Platelet glycoprotein Ib alpha chain; GP-Ib, a surface membrane protein of platelets, participates in the formation of platelet plugs by binding to the A1 domain of vWF, which is already bound to the subendothelium; CD molecules	https://smart.embl.de/smart/DDvec.cgi?smart=652:SIGNAL(1|16)+LRRNT(19|51)+LRR(92|114)+LRR_TYP(115|138)+LRR_TYP(139|162)+LRR(163|186)+LRR(187|210)+LRRCT(221|281)+TRANS(533|555)+	1GWB,1K13,1M0Z,1M10,1OOK,1P8V,1P9A,1QYY,1SQ0,1U0N,2811,2BP3,3P72,3PMH,4C2A,4C2B,4CH2,4CH8,4MGX,4YR6,A5CKE2,AAA52595.1,AAA52596.1,AAA69491.1,AAB22152.1,AAB22153.1,AAH27955.1,AAK71325.1,AB038516,AB086948,AB576652,AB576654,AB576655,AC233723,ACY72565.1,ADP92426.1,AF395009,AM709890,Antigen CD42b-alpha,BAA12911.1,BAB12038.1,BAC10305.1,BAJ15418.1,BAJ15420.1,BAJ15421.1,BC027955,BDPLT1,BDPLT3,BSS,CAB00249…	GP1BA
GP6	9606.ENSP00000308782	Platelet glycoprotein VI; Collagen receptor involved in collagen-induced platelet adhesion and activation. Plays a key role in platelet procoagulant activity and subsequent thrombin and fibrin formation. This procoagulant function may contribute to arterial and venous thrombus formation. The signaling pathway involves the FcR gamma- chain, the Src kinases (likely FYN or LYN) and SYK, the adapter …	https://smart.embl.de/smart/DDvec.cgi?smart=620:SIGNAL(1|20)+IG(33|108)+IG(119|203)+	2GI7,51206,5OU7,5OU8,5OU9,AB035073,BDPLT11,CCDS42626,CCDS42626.1,CCDS46184,CCDS46184.1,CCDS58678,CCDS58678.1,ENSG00000088053,ENSP00000201657,ENSP00000308782,ENSP00000323383,ENSP00000334552,ENSP00000394922,ENSP00000464922,ENST00000201657,ENST00000310373,ENST00000314465,ENST00000333884,ENST00000417454,ENST00000465648,ENST00000468239,GP6,GP6-001,GP6-002,GP6-003,GP6-004,GP6-005,GPIV,GPVI,GPVI_HUMAN,G…	GP6
GPRC6A	9606.ENSP00000309493	G-protein coupled receptor family C group 6 member A; Receptor activated by amino acids with a preference for basic amino acids such as L-Lys, L-Arg and L-ornithine but also by small and polar amino acids. The L-alpha amino acids respond is augmented by divalent cations Ca(2+) and Mg(2+). Activated by extracellular calcium and osteocalcin. Seems to act through a G(q)/G(11) and G(i)-coupled pathwa…	https://smart.embl.de/smart/DDvec.cgi?smart=926:SIGNAL(1|18)+Pfam_ANF_receptor(72|483)+Pfam_NCD3G(518|572)+Pfam_7tm_3(592|836)+	222545,AAM22230.1,AAS13465.1,AAS13466.1,AAS13467.1,AB065680,AB083615,AF502962,AY435125,AY435126,AY435127,BAB89328.1,BAC05904.1,CAI16922.1,CCDS5112,CCDS5112.1,CCDS69184,CCDS69184.1,CCDS69185,CCDS69185.1,Calcium sensing receptors,ENSG00000173612,ENSP00000309493,ENSP00000357536,ENSP00000357537,ENSP00000433465,ENST00000310357,ENST00000368548,ENST00000368549,ENST00000530250,G-protein coupled receptor …	GPRC6A
GRB10	9606.ENSP00000381793	Growth factor receptor-bound protein 10; Adapter protein which modulates coupling of a number of cell surface receptor kinases with specific signaling pathways. Binds to, and suppress signals from, activated receptors tyrosine kinases, including the insulin (INSR) and insulin-like growth factor (IGF1R) receptors. The inhibitory effect can be achieved by 2 mechanisms: interference with the signali…	https://smart.embl.de/smart/DDvec.cgi?smart=594:RA(166|250)+PH(291|401)+Pfam_BPS(425|471)+SH2(491|580)+	1NRV,2887,3HK0,A4D258,A7VJ95,A8K0E6,AAA88819.1,AAB08431.1,AAB81134.1,AAC19748.1,AAC50671.1,AAC83654.1,AAC83655.1,AAH24285.1,AAS00377.1,AAS07426.1,AB000731,AC004920,AC005153,AC007089,AC080092,AF000017,AF001534,AF073363,AF073364,AF073365,AF073366,AF073367,AF073368,AF073369,AF073370,AF073371,AF073372,AF073373,AF073374,AF073375,AF073376,AF073377,AF073378,AJ271366,AK289511,BAA13198.2,BAF76353.1,BAF822…	GRB10
GRB2	9606.ENSP00000376345	Growth factor receptor-bound protein 2; Adapter protein that provides a critical link between cell surface growth factor receptors and the Ras signaling pathway; SH2 domain containing	https://smart.embl.de/smart/DDvec.cgi?smart=217:SH3(1|57)+SH2(58|141)+SH3(159|214)+	1AZE,1BM2,1BMB,1CJ1,1FHS,1FYR,1GCQ,1GFC,1GFD,1GHU,1GRI,1IO6,1JYQ,1JYR,1JYU,1QG1,1TZE,1X0N,1ZFP,2885,2AOA,2AOB,2H46,2H5K,2HUW,2VVK,2VWF,2W0Z,3C7I,3IMD,3IMJ,3IN7,3IN8,3KFJ,3MXC,3MXY,3N7Y,3N84,3N8M,3OV1,3OVE,3S8L,3S8N,3S8O,3WA4,4P9V,4P9Z,5CDW,600180,6ICG,6ICH,AAA58448.1,AAC37549.1,AAC72075.1,AAH00631.1,AAM21073.1,ABY87532.1,AC011933,AF063614,AF063615,AF063616,AF063617,AF063618,AF498925,AGC09591.1,AK…	GRB2
GRB7	9606.ENSP00000403459	Growth factor receptor-bound protein 7; Adapter protein that interacts with the cytoplasmic domain of numerous receptor kinases and modulates down-stream signaling. Promotes activation of down-stream protein kinases, including STAT3, AKT1, MAPK1 and/or MAPK3. Promotes activation of HRAS. Plays a role in signal transduction in response to EGF. Plays a role in the regulation of cell proliferation a…	https://smart.embl.de/smart/DDvec.cgi?smart=555:RA(123|209)+PH(253|363)+Pfam_BPS(388|435)+SH2(452|541)+	1MW4,1WGR,2886,2L4K,2QMS,3PQZ,4WWQ,4X6S,5D0J,5EEL,5EEQ,5TYI,5U06,5U1Q,AAG25938.1,AAH06535.1,AAP35332.1,AB008789,AB008790,AF274875,AK027729,AK125544,AK222849,AK222870,AK290115,AK314368,B2RAV1,B3KNL0,B3KWP9,B47,B7WP75,BAA07827.1,BAA13412.1,BAA29059.1,BAA29060.1,BAD96569.1,BAD96590.1,BAF82804.1,BAG36998.1,BAG51372.1,BAG54211.1,BC006535,BT006686,CAB005226,CCDS11345,CCDS11345.1,CCDS56028,CCDS56028.1,C…	GRB7
GREM1	9606.ENSP00000478319	Gremlin-1; Cytokine that may play an important role during carcinogenesis and metanephric kidney organogenesis, as a BMP antagonist required for early limb outgrowth and patterning in maintaining the FGF4-SHH feedback loop. Down-regulates the BMP4 signaling in a dose-dependent manner (By similarity). Antagonist of BMP2; inhibits BMP2-mediated differentiation of osteoblasts (in vitro). Acts as inh…	https://smart.embl.de/smart/DDvec.cgi?smart=184:SIGNAL(1|24)+CT(96|183)+	26585,5AEJ,C15DUPq,CCDS10029,CCDS10029.1,CCDS53927,CCDS53927.1,CKTSF1B1,CRAC1,CRCS4,Cell proliferation-inducing gene 2 protein,Cysteine knot superfamily 1, BMP antagonist 1,DAN domain family member 2,DAN family,DAND2,DRM,DUP15q,Down-regulated in Mos-transformed cells protein,ENSG00000166923,ENSP00000300177,ENSP00000323101,ENSP00000453141,ENSP00000453387,ENSP00000478319,ENST00000300177,ENST0000032…	GREM1
GSK3A	9606.ENSP00000222330	Glycogen synthase kinase-3 alpha; Constitutively active protein kinase that acts as a negative regulator in the hormonal control of glucose homeostasis, Wnt signaling and regulation of transcription factors and microtubules, by phosphorylating and inactivating glycogen synthase (GYS1 or GYS2), CTNNB1/beta-catenin, APC and AXIN1. Requires primed phosphorylation of the majority of its substrates. C…	https://smart.embl.de/smart/DDvec.cgi?smart=483:S_TKc(119|403)+	2.7.11.1,2.7.11.26,2931,2DFM,A0A024R0L5,A8MT37,AAA62432.1,AAD11986.1,AAH27984.1,AAH51865.1,BAA23608.1,BC027984,BC051865,CAB004422,CAH18414.1,CCDS12599,CCDS12599.1,CHEMBL2850,CR749620,D63424,DKFZP686D0638,EAW57114.1,EAW57115.1,EC 2.7.11.26,ENSG00000105723,ENSP00000222330,ENSP00000381301,ENSP00000412663,ENSP00000442593,ENST00000222330,ENST00000398249,ENST00000453535,ENST00000493059,ENST00000544315,…	GSK3A
GSK3B	9606.ENSP00000324806	Glycogen synthase kinase-3 beta; Constitutively active protein kinase that acts as a negative regulator in the hormonal control of glucose homeostasis, Wnt signaling and regulation of transcription factors and microtubules, by phosphorylating and inactivating glycogen synthase (GYS1 or GYS2), EIF2B, CTNNB1/beta-catenin, APC, AXIN1, DPYSL2/CRMP2, JUN, NFATC1/NFATC, MAPT/TAU and MACF1. Requires pri…	https://smart.embl.de/smart/DDvec.cgi?smart=433:S_TKc(56|353)+	1GNG,1H8F,1I09,1J1B,1J1C,1O6K,1O6L,1O9U,1PYX,1Q3D,1Q3W,1Q41,1Q4L,1Q5K,1R0E,1UV5,2.7.11.1,2.7.11.26,2932,2JDO,2JDR,2JLD,2O5K,2OW3,2UW9,2X39,2XH5,3CQU,3CQW,3DU8,3E87,3E88,3E8D,3F7Z,3F88,3GB2,3I4B,3L1S,3M1S,3MV5,3OW4,3PUP,3Q3B,3QKK,3SAY,3SD0,3ZDI,3ZRK,3ZRL,3ZRM,4ACC,4ACD,4ACG,4ACH,4AFJ,4B7T,4DIT,4EKK,4IQ6,4J1R,4J71,4NM0,4NM3,4NM5,4NM7,4PTC,4PTE,4PTG,5F94,5F95,5HLN,5HLP,5K5N,5KPK,5KPL,5KPM,5OY4,5T31,…	GSK3B
GSTM1	9606.ENSP00000311469	Glutathione S-transferase Mu 1; Conjugation of reduced glutathione to a wide number of exogenous and endogenous hydrophobic electrophiles; Soluble glutathione S-transferases	https://smart.embl.de/smart/DDvec.cgi?smart=218:Pfam_GST_N(3|82)+Pfam_GST_C_3(105|201)+	1GTU,1XW6,1XWK,1YJ6,2.5.1.18,2944,2F3M,AAA59203.1,AAH24005.1,AAR85979.1,AAT06767.1,AAT06768.1,AHW56497.1,AHW56498.1,AHW56638.1,AY510272,AY532926,AY532927,B9ZVX7,BC024005,BC036805,CAA30821.1,CAA35817.1,CAA48636.1,CAB022669,CAB047357,CAG46666.1,CCDS809,CCDS809.1,CCDS810,CCDS810.1,CHEMBL2081,CR541868,E7EWW9,EC 2.5.1.18,ENSG00000134184,ENSP00000234981,ENSP00000311469,ENSP00000358834,ENSP00000358836,E…	GSTM1
HDAC1	9606.ENSP00000362649	Histone deacetylase 1/2; Histone deacetylase 1; Responsible for the deacetylation of lysine residues on the N-terminal part of the core histones (H2A, H2B, H3 and H4). Histone deacetylation gives a tag for epigenetic repression and plays an important role in transcriptional regulation, cell cycle progression and developmental events. Histone deacetylases act via the formation of large multiprotei…	https://smart.embl.de/smart/DDvec.cgi?smart=482:Pfam_Hist_deacetyl(28|319)+	1TYI,3.5.1.98,3065,4BKX,5ICN,AAC50475.1,AAH00301.1,AAT44863.1,AB451430,AY627042,BAA08909.1,BAG70244.1,BC000301,CAB005017,CAG46518.1,CCDS360,CCDS360.1,CHEMBL2111429,CR541717,D50405,EAX07540.1,EAX07541.1,EC 3.5.1.98,EMSY complex,ENSG00000116478,ENSP00000271095,ENSP00000362642,ENSP00000362649,ENSP00000407859,ENSP00000414397,ENST00000271095,ENST00000373541,ENST00000373548,ENST00000419008,ENST00000428…	HDAC1
HDAC4	9606.ENSP00000264606	Histone deacetylase 4/5; Histone deacetylase 4; Responsible for the deacetylation of lysine residues on the N-terminal part of the core histones (H2A, H2B, H3 and H4). Histone deacetylation gives a tag for epigenetic repression and plays an important role in transcriptional regulation, cell cycle progression and developmental events. Histone deacetylases act via the formation of large multiprotei…	https://smart.embl.de/smart/DDvec.cgi?smart=1084:Pfam_HDAC4_Gln(62|152)+Pfam_Hist_deacetyl(675|992)+	2H8N,2O94,2VQJ,2VQM,2VQO,2VQQ,2VQV,2VQW,3.5.1.98,3UXG,3UZD,3V31,4CBT,4CBY,5A2S,5ZOO,5ZOP,6FYZ,9759,AAD29046.1,AAH39904.1,AAX93070.1,AAX93254.1,AB006626,AC062017,AF132607,AHO3,BAA22957.2,BC039904,BDMR,C9J0X4,C9J481,CAB004431,CCDS2529,CCDS2529.1,CHEMBL3524,E9PGB9,EAW71165.1,EC 3.5.1.98,ENSG00000068024,ENSP00000264606,ENSP00000332343,ENSP00000332982,ENSP00000344496,ENSP00000377243,ENSP00000391226,EN…	HDAC4
HDAC6	9606.ENSP00000334061	Histone deacetylase 6; Responsible for the deacetylation of lysine residues on the N-terminal part of the core histones (H2A, H2B, H3 and H4). Histone deacetylation gives a tag for epigenetic repression and plays an important role in transcriptional regulation, cell cycle progression and developmental events. Histone deacetylases act via the formation of large multiprotein complexes (By similarit…	https://smart.embl.de/smart/DDvec.cgi?smart=1215:Pfam_Hist_deacetyl(105|402)+Pfam_Hist_deacetyl(500|798)+ZnF_UBP(1132|1181)+	10013,3.5.1.-,3.5.1.98,3C5K,3GV4,3PHD,5B8D,5EDU,5KH3,5KH7,5KH9,5WBN,5WPB,6CE6,6CE8,6CEA,6CEC,6CED,6CEE,6CEF,A0A024QZ26,A6NDI8,AAD29048.1,AAH13737.1,AAH69243.1,AB020708,AF132609,AJ011972,AK302926,B4DZH6,BAA74924.2,BAG64088.1,BC013737,BC069243,C9J172,C9JEF4,CAA09893.1,CAB004236,CCDS14306,CCDS14306.1,CPBHM,E7EP63,E7EPS2,E7ER52,E9PEH1,EAW50746.1,EAW50747.1,EAW50748.1,EC 3.5.1.98,ENSG00000094631,ENSP0…	HDAC6
HFE2	9606.ENSP00000337014	Hemojuvelin; Acts as a bone morphogenetic protein (BMP) coreceptor. Through enhancement of BMP signaling regulates hepcidin (HAMP) expression and regulates iron homeostasis; Belongs to the repulsive guidance molecule (RGM) family	https://smart.embl.de/smart/DDvec.cgi?smart=426:SIGNAL(1|35)+Pfam_RGM_N(37|226)+Pfam_RGM_C(230|389)+TRANS(403|425)+	148738,4UI1,A0A024R4F5,A8K466,AAH17926.1,AAH85604.1,AAR22390.1,ABC40718.1,AK092682,AK092692,AK096905,AK124273,AK290831,AK315852,AL355505,AY372521,B1ALI7,BAC03944.1,BAC03947.1,BAC04890.1,BAC85823.1,BAF83520.1,BAF98743.1,BC017926,BC085604,CAI22091.1,CAI22092.1,CAI22349.1,CAI22350.1,CCDS72877.1,CCDS72878.1,CCDS72879.1,DQ309445,EAW71408.1,EAW71409.1,ENSG00000168509,ENSP00000304614,ENSP00000320072,ENS…	HFE2
HIF1A	9606.ENSP00000437955	Hypoxia-inducible factor 1-alpha; Functions as a master transcriptional regulator of the adaptive response to hypoxia. Under hypoxic conditions, activates the transcription of over 40 genes, including erythropoietin, glucose transporters, glycolytic enzymes, vascular endothelial growth factor, HILPDA, and other genes whose protein products increase oxygen delivery or facilitate metabolic adaptati…	https://smart.embl.de/smart/DDvec.cgi?smart=850:HLH(47|102)+PAS(111|177)+PAS(254|320)+PAC(326|369)+Pfam_HIF-1(575|605)+Pfam_HIF-1a_CTAD(813|849)+	1D7G,1H2K,1H2L,1H2M,1L3E,1L8C,1LM8,1LQB,2ILM,3091,3HQR,3HQU,4AJY,4H6J,5JWP,5L9B,5L9V,5LA9,5LAS,6GFX,6GMR,A8MYV6,AAC50152.1,AAC51210.1,AAC68568.1,AAF20139.1,AAF20140.1,AAF20149.1,AAG43026.1,AAH12527.1,AAP88778.1,AB073325,AB500182,ACN88547.1,AF050115,AF050116,AF050117,AF050118,AF050119,AF050120,AF050121,AF050122,AF050123,AF050124,AF050125,AF050126,AF050127,AF207601,AF207602,AF208487,AF304431,AK3044…	HIF1A
HMMR	9606.ENSP00000377492	Hyaluronan mediated motility receptor; Receptor for hyaluronic acid (HA) (By similarity). Involved in cell motility (By similarity). When hyaluronan binds to HMMR, the phosphorylation of a number of proteins, including PTK2/FAK1 occurs. May also be involved in cellular transformation and metastasis formation, and in regulating extracellular- regulated kinase (ERK) activity. May act as a regulator…	https://smart.embl.de/smart/DDvec.cgi?smart=725:Pfam_HMMR_N(15|340)+COIL(464|501)+Pfam_HMMR_C(553|709)+	3161,A8K3G2,AAC32548.1,AAC52049.1,AAI08905.1,AC112205,ACD35245.1,AF032862,AK290577,AK303616,B4E114,B9UCQ3,BAF83266.1,BAG64626.1,BC108904,CAB002433,CCDS4362,CCDS4362.1,CCDS4363,CCDS4363.1,CCDS47334,CCDS47334.1,CCDS47335,CCDS47335.1,CD molecules,CD168,D3DQK9,D3DQL0,E5RI30,E5RIH2,E9PCS0,EAW61522.1,EAW61523.1,EAW61524.1,EAW61525.1,ENSG00000072571,ENSP00000185942,ENSP00000230699,ENSP00000325610,ENSP00…	HMMR
HNF4A	9606.ENSP00000312987	Hepatocyte nuclear factor 4-alpha; Transcriptionally controlled transcription factor. Binds to DNA sites required for the transcription of alpha 1- antitrypsin, apolipoprotein CIII, transthyretin genes and HNF1- alpha. May be essential for development of the liver, kidney and intestine; Nuclear hormone receptors	https://smart.embl.de/smart/DDvec.cgi?smart=474:ZnF_C4(57|128)+HOLI(189|348)+	1PZL,3172,3CBB,3FS1,4B7W,4IQR,6CHT,A5JW41,AAB48082.1,AAB48083.1,AAI37540.1,AAI37541.1,AAT91237.1,AAT91238.1,AAT91239.1,ABQ52204.1,ACM50922.1,ADZ17371.1,ADZ17379.1,ADZ17380.1,AY680696,AY680697,AY680698,B2RPP8,B9VVT8,BC137539,BC137540,CAA54248.1,CAA61133.1,CAA61134.1,CAA61135.1,CAA89989.1,CAB019417,CAC01303.1,CAI18856.1,CCDS13330,CCDS13330.1,CCDS13331,CCDS13331.1,CCDS42876,CCDS42876.1,CCDS46604,CCD…	HNF4A
HPX	9606.ENSP00000265983	Hemopexin; Binds heme and transports it to the liver for breakdown and iron recovery, after which the free hemopexin returns to the circulation	https://smart.embl.de/smart/DDvec.cgi?smart=462:SIGNAL(1|31)+HX(56|95)+HX(97|141)+HX(188|231)+HX(263|306)+HX(308|353)+	3263,AAA52704.1,AAA58678.1,AAH05395.1,AK313648,B2R957,BAG36404.1,BC005395,Beta-1B-glycoprotein,CAA26382.1,CAB016725,CCDS7763,CCDS7763.1,ENSG00000110169,ENSP00000265983,ENSP00000439442,ENSP00000479146,ENST00000265983,ENST00000525057,ENST00000527105,ENST00000527556,ENST00000528348,ENST00000529037,ENST00000529775,ENST00000533369,ENST00000533561,ENST00000533856,ENST00000534429,ENST00000534800,ENST000…	HPX
HSP90AA1	9606.ENSP00000335153	Heat shock protein HSP 90-alpha; Molecular chaperone that promotes the maturation, structural maintenance and proper regulation of specific target proteins involved for instance in cell cycle control and signal transduction. Undergoes a functional cycle that is linked to its ATPase activity which is essential for its chaperone activity. This cycle probably induces conformational changes in the cl…	https://smart.embl.de/smart/DDvec.cgi?smart=854:HATPase_c(162|316)+Pfam_HSP90(318|844)+	140573,140574,140576,1BYQ,1OSF,1UY6,1UY7,1UY8,1UY9,1UYC,1UYD,1UYE,1UYF,1UYG,1UYH,1UYI,1UYK,1UYL,1YC1,1YC3,1YC4,1YER,1YES,1YET,2BSM,2BT0,2BUG,2BYH,2BYI,2BZ5,2C2L,2CCS,2CCT,2CCU,2CDD,2FWY,2FWZ,2H55,2JJC,2K5B,2QF6,2QFO,2QG0,2QG2,2UWD,2VCI,2VCJ,2WI1,2WI2,2WI3,2WI4,2WI5,2WI6,2WI7,2XAB,2XDK,2XDL,2XDS,2XDU,2XDX,2XHR,2XHT,2XHX,2XJG,2XJJ,2XJX,2XK2,2YE2,2YE3,2YE4,2YE5,2YE6,2YE7,2YE8,2YE9,2YEA,2YEB,2YEC,2YE…	HSP90AA1
HSPB3	9606.ENSP00000303394	Heat shock protein beta-3; Inhibitor of actin polymerization; Small heat shock proteins	https://smart.embl.de/smart/DDvec.cgi?smart=150:Pfam_HSP20(64|150)+	6F2R,8988,AAD05360.1,AAI26273.1,AAI32870.1,AK314215,BAG36889.1,BC126272,BC132869,CAA76848.1,CAG29310.1,CCDS3961,CCDS3961.1,CR450314,DHMN2C,EAW54893.1,ENSG00000169271,ENSP00000303394,ENST00000302005,HGNC:5248,HMN2C,HPA038020,HSP 17,HSP27,HSPB3,HSPB3-001,HSPB3_HUMAN,HSPL27,Heat shock 17 kDa protein,Heat shock 27kDa protein 3,Heat shock protein beta-3,Heat shock protein family B (small) member 3,Hs.…	HSPB3
HSPG2	9606.ENSP00000363827	Basement membrane-specific heparan sulfate proteoglycan core protein; Integral component of basement membranes. Component of the glomerular basement membrane (GBM), responsible for the fixed negative electrostatic membrane charge, and which provides a barrier which is both size- and charge-selective. It serves as an attachment substrate for cells. Plays essential roles in vascularization. Critica…	https://smart.embl.de/smart/DDvec.cgi?smart=4391:SIGNAL(1|21)+SEA(80|194)+LDLa(198|236)+LDLa(284|321)+LDLa(324|361)+LDLa(367|405)+IGc2(419|486)+LamB(590|717)+EGF_Lam(764|811)+EGF_Lam(814|869)+EGF_Lam(871|921)+LamB(985|1112)+Pfam_Laminin_EGF(1116|1156)+EGF_Lam(1159|1206)+EGF_Lam(1209|1263)+EGF_Lam(1275|1322)+LamB(1391|1516)+EGF_like(1516|1560)+EGF_Lam(1563|1610)+EGF_Lam(1613|1668)+IGc2(1689|1753)+…	3339,3SH4,3SH5,AAA52699.1,AAA52700.1,AAB21121.2,ACI25723.1,AL445795,AL590103,B6EU51,CAA44373.1,CAB009820,CAB020718,CAC18534.1,CAH71870.1,CAI12125.1,CCDS30625,CCDS30625.1,ENSG00000142798,ENSP00000270945,ENSP00000311093,ENSP00000363805,ENSP00000363808,ENSP00000363814,ENSP00000363827,ENSP00000392022,ENSP00000395103,ENSP00000395884,ENSP00000396310,ENSP00000397573,ENSP00000405412,ENSP00000416385,ENSP0…	HSPG2
HYAL2	9606.ENSP00000401853	Hyaluronidase-2; Hydrolyzes high molecular weight hyaluronic acid to produce an intermediate-sized product which is further hydrolyzed by sperm hyaluronidase to give small oligosaccharides. Displays very low levels of activity. Associates with and negatively regulates MST1R; Belongs to the glycosyl hydrolase 56 family	https://smart.embl.de/smart/DDvec.cgi?smart=473:SIGNAL(1|20)+Pfam_Glyco_hydro_56(29|362)+EGF(364|439)+	3.2.1.35,8692,AAB67045.1,AAC28656.1,AAC62823.1,AAH00692.1,AC002455,AF070608,AJ000099,AJ844619,AK092449,AK127945,B3KRZ2,BAG52554.1,BAG54602.1,BC000692,C9J700,C9JBF5,C9JSD1,C9JSI7,C9K016,CAA03924.1,CAH59903.1,CCDS2818,CCDS2818.1,EAW65092.1,EC 3.2.1.35,ENSG00000068001,ENSP00000005211,ENSP00000308256,ENSP00000350387,ENSP00000378571,ENSP00000398714,ENSP00000399677,ENSP00000401853,ENSP00000405855,ENSP0…	HYAL2
IBSP	9606.ENSP00000226284	Bone sialoprotein 2; Binds tightly to hydroxyapatite. Appears to form an integral part of the mineralized matrix. Probably important to cell-matrix interaction. Promotes Arg-Gly-Asp-dependent cell attachment; SIBLING family	https://smart.embl.de/smart/DDvec.cgi?smart=317:SIGNAL(1|16)+Pfam_BSP_II(17|314)+	3381,AAA60549.1,AAC37560.1,AAC95490.1,AC093768,BNSP,BSP,BSP II,BSP-II,Bone sialoprotein 2,Bone sialoprotein II,CCDS3624,CCDS3624.1,Cell-binding sialoprotein,ENSG00000029559,ENSP00000226284,ENST00000226284,HGNC:5341,Hs.518726,IBSP,IBSP-001,Integrin binding sialoprotein,Integrin-binding sialoprotein,J05213,L09554,L09555,L09556,L09557,L09558,L24757,L24759,NM_004967,NM_004967.3,NP_004958,NP_004958.2,…	IBSP
IFI35	9606.ENSP00000395590	Interferon-induced 35 kDa protein; Not yet known	https://smart.embl.de/smart/DDvec.cgi?smart=288:Pfam_IFP_35_N(8|80)+Pfam_NID(81|172)+Pfam_NID(181|268)+	3430,AAB61703.1,AAC37597.1,AAH01356.1,BC001356,C9JGX1,CCDS11450,CCDS11450.1,CCDS82134,ENSG00000068079,ENSP00000246911,ENSP00000394579,ENSP00000395590,ENST00000246911,ENST00000396722,ENST00000415816,ENST00000438323,ENST00000534876,ENST00000536969,ENST00000538473,ENST00000546325,HGNC:5399,Hs.604861,IFI35,IFI35-001,IFI35-002,IFI35-003,IFI35-004,IFI35-005,IFI35-006,IFI35-007,IFI35-008,IFP 35,IFP35,IN…	IFI35
IFI6	9606.ENSP00000342513	Interferon alpha-inducible protein 6; Plays a role in apoptosis, negatively regulating the intrinsinc apoptotic signaling pathway and TNFSF10-induced apoptosis . However, it has also been shown to have a pro-apoptotic activity . Has an antiviral activity towards hepatitis C virus/HCV by inhibiting the EGFR signaling pathway, which activation is required for entry of the virus into cells	https://smart.embl.de/smart/DDvec.cgi?smart=138:SIGNAL(1|23)+Pfam_Ifi-6-16(49|127)+	2537,6-16,AAC50159.1,AAC50160.1,AAC50161.1,AAH11601.1,AAH15603.1,AAP35496.1,AK314488,AL445490,BAG37089.1,BC011601,BC015603,BN000257,BT006850,CAA26322.1,CAE12275.1,CAH72020.1,CAH72021.1,CAH72022.1,CCDS306,CCDS306.1,CCDS307,CCDS307.1,CCDS308,CCDS308.1,EAX07744.1,EAX07745.1,EAX07746.1,ENSG00000126709,ENSP00000247091,ENSP00000342513,ENSP00000354736,ENSP00000355152,ENSP00000363070,ENSP00000363072,ENSP…	IFI6
IFIT1	9606.ENSP00000360869	Interferon-induced protein with tetratricopeptide repeats 1; Interferon-induced antiviral RNA-binding protein that specifically binds single-stranded RNA bearing a 5'-triphosphate group (PPP-RNA), thereby acting as a sensor of viral single- stranded RNAs and inhibiting expression of viral messenger RNAs. Single-stranded PPP-RNAs, which lack 2'-O-methylation of the 5' cap and bear a 5'-triphosphat…	https://smart.embl.de/smart/DDvec.cgi?smart=478:TPR(52|85)+TPR(95|128)+TPR(141|174)+TPR(251|284)+TPR(340|373)+TPR(437|470)+	3434,4HOU,5UDI,5UDJ,5UDK,5UDL,5W5H,5W5I,6C6K,AAH07091.1,AAP35313.1,AK092813,AK314588,B3KS50,BAG37163.1,BAG52612.1,BC007091,BT006667,C56,CAA27244.1,CAA29802.1,CAB045980,CAI12379.1,CCDS31243,CCDS31243.1,CCDS59220,CCDS59220.1,D3DR31,EAW50136.1,EAW50137.1,EAW50138.1,ENSG00000185745,ENSP00000328042,ENSP00000360869,ENSP00000441968,ENST00000329975,ENST00000371804,ENST00000546318,G10P1,GARG-16,HGNC:5407,…	IFIT1
IFIT3	9606.ENSP00000360883	Interferon-induced protein with tetratricopeptide repeats 3; IFN-induced antiviral protein which acts as an inhibitor of cellular as well as viral processes, cell migration, proliferation, signaling, and viral replication. Enhances MAVS- mediated host antiviral responses by serving as an adapter bridging TBK1 to MAVS which leads to the activation of TBK1 and phosphorylation of IRF3 and phosphoryl…	https://smart.embl.de/smart/DDvec.cgi?smart=490:TPR(51|84)+TPR(136|169)+TPR(241|274)+TPR(415|448)+	3437,6C6K,AAB40606.1,AAB95160.1,AAC63524.1,AAH01383.1,AAH04977.1,AAP35948.1,AF026939,AF083470,AK290427,AK297137,B4DLS7,BAF83116.1,BAG59639.1,BC001383,BC004977,BT007284,CCDS31241,CCDS31241.1,CCDS7402,CCDS7402.1,CIG-49,CIG49,EAW50143.1,EAW50144.1,ENSG00000119917,ENSP00000238972,ENSP00000360876,ENSP00000360883,ENSP00000446361,ENST00000238972,ENST00000371811,ENST00000371818,ENST00000543062,GARG-49,HG…	IFIT3
IFITM2	9606.ENSP00000484689	Interferon-induced transmembrane protein 2; IFN-induced antiviral protein which inhibits the entry of viruses to the host cell cytoplasm, permitting endocytosis, but preventing subsequent viral fusion and release of viral contents into the cytosol. Active against multiple viruses, including influenza A virus, SARS coronavirus (SARS-CoV), Marburg virus (MARV), Ebola virus (EBOV), Dengue virus (DNV…	https://smart.embl.de/smart/DDvec.cgi?smart=132:Pfam_CD225(53|120)+	1-8D,10581,AAH09696.1,BC009696,CAA40625.1,CAG46672.1,CCDS41583,CCDS41583.1,CR541874,DSPA2c,Dispanin subfamily A member 2c,E9PQN9,ENSG00000185201,ENSP00000327996,ENSP00000345604,ENSP00000382712,ENSP00000382714,ENSP00000403309,ENSP00000431850,ENSP00000434443,ENSP00000473587,ENSP00000482256,ENSP00000484689,ENST00000327366,ENST00000339867,ENST00000399815,ENST00000399817,ENST00000443559,ENST0000052714…	IFITM2
IFITM3	9606.ENSP00000382707	Interferon-induced transmembrane protein 3; IFN-induced antiviral protein which disrupts intracellular cholesterol homeostasis. Inhibits the entry of viruses to the host cell cytoplasm by preventing viral fusion with cholesterol depleted endosomes. May inactivate new enveloped viruses which buds out of the infected cell, by letting them go out with a cholesterol depleted membrane. Active against …	https://smart.embl.de/smart/DDvec.cgi?smart=133:Pfam_CD225(54|121)+	1-8U,10410,AAH06794.1,AAH08417.1,AAH22439.1,AAH70243.1,AAP35538.1,AFF60305.1,AFF60306.1,AFF60307.1,AFF60308.1,AFF60309.1,AFF60310.1,AFF60311.1,AFF60312.1,AFF60313.1,AFF60314.1,AFF60315.1,AFF60316.1,AFF60317.1,AFF60319.1,AFF60320.1,AFF60321.1,AFF60322.1,AFF60323.1,AFF60324.1,AFF60325.1,AFF60326.1,AFF60327.1,AFF60328.1,AFF60329.1,AFF60330.1,AFF60331.1,AFF60332.1,AFF60333.1,AFF60334.1,AFF60335.1,AFF…	IFITM3
IFNB1	9606.ENSP00000369581	Interferon beta; Has antiviral, antibacterial and anticancer activities; Belongs to the alpha/beta interferon family	https://smart.embl.de/smart/DDvec.cgi?smart=187:SIGNAL(1|21)+IFabd(58|175)+	1AU1,3456,AAA36040.1,AAH69314.1,AAH96150.1,AAH96151.1,AAH96152.1,AAH96153.1,AB451323,AB451452,AB451491,ABK41908.1,B5BUQ5,BAG70137.1,BAG70266.1,BAG70305.1,BC069314,BC096150,BC096151,BC096152,BC096153,CAA23795.1,CAA23796.1,CAA23807.1,CAA23808.1,CAB009386,CCDS6495,CCDS6495.1,EAW58625.1,EF064725,ENSG00000171855,ENSP00000302523,ENSP00000369581,ENST00000304315,ENST00000380232,Fibroblast interferon,HGNC…	IFNB1
IGF1	9606.ENSP00000302665	Insulin-like growth factor I; The insulin-like growth factors, isolated from plasma, are structurally and functionally related to insulin but have a much higher growth-promoting activity. May be a physiological regulator of [1-14C]-2-deoxy-D-glucose (2DG) transport and glycogen synthesis in osteoblasts. Stimulates glucose transport in bone-derived osteoblastic (PyMS) cells and is effective at muc…	https://smart.embl.de/smart/DDvec.cgi?smart=195:SIGNAL(1|48)+IlGF(51|109)+	1B9G,1BQT,1GF1,1GZR,1GZY,1GZZ,1H02,1H59,1IMX,1PMX,1TGR,1WQJ,2DSP,2DSQ,2DSR,2GF1,3479,3GF1,3LRI,4XSS,5U8Q,6FF3,6PYH,6RVA,AAA52537.1,AAA52538.1,AAA52539.1,AAA52543.1,AAA52787.1,AAA52789.1,AAA96152.1,AAB21519.1,AAI48267.1,AAI52322.1,AAO74829.1,AAV40833.1,AB209184,AC010202,AC068648,AY260957,AY790940,B2RWM7,BAD92421.1,BC148266,BC152321,CAA24998.1,CAA27152.1,CAA27153.1,CAA27154.1,CAA27250.1,CAA40092.1,…	IGF1
IGF1R	9606.ENSP00000268035	Insulin-like growth factor 1 receptor; Receptor tyrosine kinase which mediates actions of insulin-like growth factor 1 (IGF1). Binds IGF1 with high affinity and IGF2 and insulin (INS) with a lower affinity. The activated IGF1R is involved in cell growth and survival control. IGF1R is crucial for tumor transformation and survival of malignant cell. Ligand binding activates the receptor kinase, lea…	https://smart.embl.de/smart/DDvec.cgi?smart=1367:SIGNAL(1|30)+Pfam_Recep_L_domain(51|161)+FU(227|270)+Pfam_Recep_L_domain(352|466)+FN3(489|592)+FN3(611|814)+FN3(832|914)+TRANS(936|958)+TyrKc(999|1266)+	1IGR,1JQH,1K3A,1M7N,1P4O,2.7.10.1,243095,2OJ9,2ZM3,3480,3D94,3F5P,3I81,3LVP,3LW0,3NW5,3NW6,3NW7,3O23,3QQU,4D2R,4XSS,5FXQ,5FXR,5FXS,5HZN,5U8Q,5U8R,AAB59399.1,AAI13611.1,AAI13613.1,AAP81165.1,AB425196,AC055807,AC118658,AC118660,AY332722,B1B5Y2,BAG11657.1,BC113610,BC113612,C9J5X1,CAA28030.1,CAB010268,CCDS10378,CCDS10378.1,CCDS73785,CCDS73785.1,CD molecules,CD221,CHEMBL1957,EC 2.7.10.1,ENSG0000014044…	IGF1R
IGF2	9606.ENSP00000391826	Insulin-like growth factor II; The insulin-like growth factors possess growth-promoting activity. Major fetal growth hormone in mammals. Plays a key role in regulating fetoplacental development. IGF-II is influenced by placental lactogen. Also involved in tissue differentiation. Positively regulates myogenic transcription factor MYOD1 function by facilitating the recruitment of transcriptional co…	https://smart.embl.de/smart/DDvec.cgi?smart=236:IlGF(86|140)+Pfam_IGF2_C(168|222)+	1GF2,1IGL,270050,2L29,2V5P,3481,3E4Z,3KR3,5L3L,5L3M,5L3N,AAA52443.1,AAA52536.1,AAA52544.1,AAA52545.1,AAA60088.1,AAB34155.1,AAG17220.1,AAH00531.1,AAM51825.1,AAP35659.1,ABD93451.1,ADO21454.1,ADO21455.1,AF217977,AF517226,AK025719,AK126688,B3KX48,B7WP08,BAG54360.1,BC000531,BT007013,C11orf43,C9JAF2,CAA25426.1,CAA27155.1,CAA27156.1,CAA27157.1,CAA27249.1,CAA29516.1,CAA29517.1,CAA29518.1,CAA30717.1,CAB02…	IGF2
IGF2R	9606.ENSP00000349437	Cation-independent mannose-6-phosphate receptor; Transport of phosphorylated lysosomal enzymes from the Golgi complex and the cell surface to lysosomes. Lysosomal enzymes bearing phosphomannosyl residues bind specifically to mannose-6- phosphate receptors in the Golgi apparatus and the resulting receptor-ligand complex is transported to an acidic prelyosomal compartment where the low pH mediates …	https://smart.embl.de/smart/DDvec.cgi?smart=2491:SIGNAL(1|40)+Pfam_CIMR(123|270)+Pfam_CIMR(277|421)+Pfam_CIMR(423|573)+Pfam_CIMR(575|716)+Pfam_ATG27(763|970)+Pfam_CIMR(1031|1178)+Pfam_CIMR(1179|1320)+Pfam_CIMR(1322|1462)+Pfam_CIMR(1465|1599)+Pfam_CIMR(1603|1750)+Pfam_CIMR(1755|1894)+FN2(1896|1942)+Pfam_CIMR(1946|2083)+Pfam_CIMR(2085|2233)+Pfam_CIMR(2237|2290)+TRANS(2305|2327)+	1E6F,1GP0,1GP3,1GQB,1JPL,1JWG,1LF8,2CNJ,2L29,2L2A,2M68,2M6T,2V5N,2V5O,2V5P,300 kDa mannose 6-phosphate receptor,3482,5IEI,6N5X,6N5Y,A0N9R6,A0N9R7,AAA59866.1,AAF16870.1,AAL04402.1,AAP37954.1,AF069333,AF109244,AF109245,AF109246,AF109247,AF109248,AF109249,AF109250,AF109251,AF109252,AF109253,AF109254,AF109255,AF109256,AF109257,AF109258,AF109259,AF109260,AF109261,AF109262,AF109263,AF109264,AF109265,AF…	IGF2R
IGFALS	9606.ENSP00000416683	Insulin-like growth factor-binding protein complex acid labile subunit; Involved in protein-protein interactions that result in protein complexes, receptor-ligand binding or cell adhesion	https://smart.embl.de/smart/DDvec.cgi?smart=643:LRRNT(78|116)+LRR(115|134)+LRR(135|158)+LRR_TYP(159|182)+LRR(183|206)+LRR_TYP(207|230)+LRR_TYP(231|254)+LRR_TYP(255|278)+LRR_TYP(279|302)+LRR(303|326)+LRR_TYP(327|350)+LRR_TYP(351|374)+LRR_TYP(375|398)+LRR_TYP(399|422)+LRR(423|446)+LRR(447|470)+LRR_TYP(471|494)+LRR_TYP(495|518)+LRR(519|542)+LRR(543|569)+LRRCT(574|622)+	3483,AAA36047.1,AAF06774.1,ACLSD,AF192554,AK303146,AL031724,ALS,ALS_HUMAN,B4DZY8,BAG64250.1,CAC36078.1,CCDS10446,CCDS10446.1,CCDS53982,CCDS53982.1,E9PGU3,ENSG00000099769,ENSP00000215539,ENSP00000416683,ENSP00000456923,ENST00000215539,ENST00000415638,ENST00000568221,H3BSX8,HGNC:5468,HPA040692,HPA040948,Hs.839,IGFALS,IGFALS-001,IGFALS-002,IGFALS-004,M86826,NM_001146006,NM_001146006.1,NM_004970,NM_0…	IGFALS
IGFBP1	9606.ENSP00000275525	Insulin-like growth factor-binding protein 1; IGF-binding proteins prolong the half-life of the IGFs and have been shown to either inhibit or stimulate the growth promoting effects of the IGFs on cell culture. They alter the interaction of IGFs with their cell surface receptors. Promotes cell migration	https://smart.embl.de/smart/DDvec.cgi?smart=259:SIGNAL(1|25)+IB(28|106)+TY(203|255)+	1ZT3,1ZT5,2DSQ,3484,A4D2F4,AAA52540.1,AAA52542.1,AAA52783.1,AAA52784.1,AAA52785.1,AAH35263.2,AAQ96599.1,AAV38491.1,AC091524,ACO37638.1,AFBP,AY434089,BC035263,BT019685,C1K3N3,C9J6H2,C9JXF9,CAA30942.1,CAA31771.1,CAA33110.1,CAA68770.1,CAB004445,CCDS5504,CCDS5504.1,CH236958,CHEMBL4178,D3DVL9,EAL23800.1,EAW61030.1,EAW61031.1,ENSG00000146678,ENSP00000275525,ENSP00000413511,ENSP00000417069,ENSP000004196…	IGFBP1
IGFBP2	9606.ENSP00000233809	Insulin-like growth factor-binding protein 2; Inhibits IGF-mediated growth and developmental rates. IGF-binding proteins prolong the half-life of the IGFs and have been shown to either inhibit or stimulate the growth promoting effects of the IGFs on cell culture. They alter the interaction of IGFs with their cell surface receptors	https://smart.embl.de/smart/DDvec.cgi?smart=325:SIGNAL(1|36)+IB(40|133)+TY(258|310)+	2H7T,3485,AAA03246.1,AAA36048.1,AAB22308.1,AAH04312.1,AAH09902.1,AAH12769.1,AAH71967.1,AAQ87876.1,AY398667,BC004312,BC009902,BC012769,BC071967,BP2,C9JMY1,C9JW52,CAA34373.1,CCDS42815,CCDS42815.1,CCDS82570,CHEMBL3088,CR610845,ENSG00000115457,ENSP00000233809,ENSP00000389646,ENSP00000400308,ENSP00000401698,ENST00000233809,ENST00000434997,ENST00000436812,ENST00000456764,ENST00000490362,H7C1H0,HGNC:547…	IGFBP2
IGFBP3	9606.ENSP00000370473	Insulin-like growth factor-binding protein 3; IGF-binding proteins prolong the half-life of the IGFs and have been shown to either inhibit or stimulate the growth promoting effects of the IGFs on cell culture. They alter the interaction of IGFs with their cell surface receptors. Also exhibits IGF-independent antiproliferative and apoptotic effects mediated by its receptor TMEM219/IGFBP-3R	https://smart.embl.de/smart/DDvec.cgi?smart=297:SIGNAL(1|27)+IB(38|116)+TY(243|295)+	3486,A4D2F5,A6XND0,A6XND1,AAA52541.1,AAA52706.1,AAH00013.1,AAH18962.1,AAH64987.1,AAS07554.1,ABB96247.1,ABI63364.1,ABI63365.1,AK056274,AK075483,AK091706,AK095869,AK125224,AK297767,B3KPF0,B3KWK7,B4DN53,BAG51662.1,BAG52153.1,BAG52402.1,BAG53151.1,BAG54169.1,BAG60115.1,BC000013,BC018962,BC064987,BP-53,C9JMX4,CAA46087.1,CAB010360,CCDS34632,CCDS34632.1,CCDS5505,CCDS5505.1,CHEMBL3997,D3DVM0,DQ301819,DQ8…	IGFBP3
IGFBP4	9606.ENSP00000269593	Insulin-like growth factor-binding protein 4; IGF-binding proteins prolong the half-life of the IGFs and have been shown to either inhibit or stimulate the growth promoting effects of the IGFs on cell culture. They alter the interaction of IGFs with their cell surface receptors	https://smart.embl.de/smart/DDvec.cgi?smart=258:SIGNAL(1|21)+IB(25|102)+TY(201|253)+	1WQJ,2DSP,2DSQ,2DSR,3487,A0A024R1U8,A0N9W2,AAA62670.1,AAB06189.1,AAH16041.1,AAR05443.1,AAV38694.1,AAV38695.1,AK304572,AY442346,B4E351,BAG65363.1,BC016041,BP-4,BT019891,BT019892,CAA73110.1,CCDS11367,CCDS11367.1,CHEMBL2310,EAW60664.1,EAW60665.1,ENSG00000141753,ENSP00000269593,ENSP00000437734,ENST00000269593,ENST00000542955,HGNC:5473,HT29-IGFBP,Hs.462998,IBP-4,IBP4,IBP4_HUMAN,IGF-binding protein 4,I…	IGFBP4
IGFBP5	9606.ENSP00000233813	Insulin-like growth factor-binding protein 5; IGF-binding proteins prolong the half-life of the IGFs and have been shown to either inhibit or stimulate the growth promoting effects of the IGFs on cell culture. They alter the interaction of IGFs with their cell surface receptors	https://smart.embl.de/smart/DDvec.cgi?smart=272:SIGNAL(1|20)+IB(25|102)+TY(216|267)+	1BOE,1H59,3488,A0A024R433,AAA53505.1,AAA72051.1,AAC09368.1,AAD04730.1,AAH11453.1,AAS16353.1,AAV38512.1,AAV38513.1,AC007563,AF055033,AY534685,BC011453,BT019706,BT019707,C9JXX4,CAB009216,CCDS2405,CCDS2405.1,CHEMBL2665,EAW70574.1,EAW70575.1,ENSG00000115461,ENSP00000233813,ENSP00000413474,ENST00000233813,ENST00000449583,ENST00000486341,HGNC:5474,Hs.599281,Hs.607212,Hs.613148,IBP-5,IBP5,IBP5_HUMAN,IGF…	IGFBP5
IKBKB	9606.ENSP00000430684	Inhibitor of nuclear factor kappa-B kinase subunit beta; Serine kinase that plays an essential role in the NF- kappa-B signaling pathway which is activated by multiple stimuli such as inflammatory cytokines, bacterial or viral products, DNA damages or other cellular stresses. Acts as part of the canonical IKK complex in the conventional pathway of NF-kappa-B activation and phosphorylates inhibito…	https://smart.embl.de/smart/DDvec.cgi?smart=756:Pfam_Pkinase(15|297)+IKKbetaNEMObind(705|742)+	2.7.11.10,3551,3BRT,3BRV,4E3C,4KIK,AAC51860.1,AAC64675.1,AAD08997.1,AAH06231.1,AAT65965.1,AF029684,AF031416,AF080158,AK302723,AK303528,AK316418,AY663108,B4DZ30,B4E0U4,BAG63942.1,BAG64556.1,BAH14789.1,BC006231,CAB004447,CCDS55228,CCDS55228.1,CCDS56535,CCDS56535.1,CCDS6128,CCDS6128.1,CHEMBL2111328,E5RFG5,E5RFT3,E5RGA0,E5RGW5,E5RIW0,E5RJH2,EAW63223.1,EC 2.7.11.10,ENSG00000104365,ENSP00000265418,ENSP…	IKBKB
IKBKG	9606.ENSP00000483825	NF-kappa-B essential modulator; Regulatory subunit of the IKK core complex which phosphorylates inhibitors of NF-kappa-B thus leading to the dissociation of the inhibitor/NF-kappa-B complex and ultimately the degradation of the inhibitor. Its binding to scaffolding polyubiquitin seems to play a role in IKK activation by multiple signaling receptor pathways. However, the specific type of polyubiqu…	https://smart.embl.de/smart/DDvec.cgi?smart=487:Pfam_NEMO(112|179)+Pfam_CC2-LZ(315|412)+	2JVX,2JVY,308310,3BRT,3BRV,3CL3,3FX0,4BWN,5AAY,5LDE,603723,6MI3,8517,A8MV29,AAC36330.1,AAD12183.1,AAD38081.1,AAF99679.1,AAH00299.1,AAH12114.1,AAH46922.1,AAH50612.1,AAL27012.1,AAM44073.1,AAV38427.1,AF062089,AF074382,AF091453,AF261086,AJ271718,AK000593,AMCBX1,AY114157,BC000299,BC012114,BC046922,BC050612,BT019621,C9J1R1,C9J2V2,C9JCG6,C9JH59,C9JN51,C9JZ85,CAB010373,CAB93146.1,CCDS14757,CCDS14757.1,CC…	IKBKG
IL10	9606.ENSP00000412237	Interleukin-10; Inhibits the synthesis of a number of cytokines, including IFN-gamma, IL-2, IL-3, TNF and GM-CSF produced by activated macrophages and by helper T-cells; Belongs to the IL-10 family	https://smart.embl.de/smart/DDvec.cgi?smart=178:IL10(37|173)+	1ILK,1INR,1J7V,1LK3,1Y6K,2H24,2ILK,3586,AAA63207.1,AAA80104.1,AAC03534.1,AAI04253.1,AAI04254.1,AAK38162.1,AAL06594.1,ABB01008.1,ACV30066.1,AF043333,AF418271,AY029171,BC104252,BC104253,CAA55201.2,CAB013120,CAG46790.1,CCDS1467,CCDS1467.1,CR541993,CSIF,Cytokine synthesis inhibitory factor,DQ217938,EAW93524.1,ENSG00000136634,ENSP00000259152,ENSP00000356066,ENSP00000412237,ENST00000259152,ENST00000367…	IL10
IL1B	9606.ENSP00000263341	Interleukin-1 beta; Potent proinflammatory cytokine. Initially discovered as the major endogenous pyrogen, induces prostaglandin synthesis, neutrophil influx and activation, T-cell activation and cytokine production, B-cell activation and antibody production, and fibroblast proliferation and collagen production. Promotes Th17 differentiation of T-cells	https://smart.embl.de/smart/DDvec.cgi?smart=269:Pfam_IL1_propep(1|103)+IL1(119|265)+	1HIB,1I1B,1IOB,1ITB,1L2H,1S0L,1T4Q,1TOO,1TP0,1TWE,1TWM,21BI,2I1B,2KH2,2NVH,31BI,3553,3LTQ,3O4O,3POK,41BI,4DEP,4G6J,4G6M,4GAF,4GAI,4I1B,5BVP,5I1B,5MVZ,6I1B,7I1B,9ILB,AAA36106.1,AAA59135.1,AAA59136.1,AAA74137.1,AAH08678.1,AAM88883.1,AAP35877.1,AAX88888.1,AB451494,AY137079,B5BUQ8,BAG70308.1,BC008678,BT007213,C9JSC2,C9JVK0,C9JWV2,CAA26372.1,CAA28185.1,CAA39567.1,CAD29872.1,CAG28607.1,CCDS2102,CCDS210…	IL1B
IL1R1	9606.ENSP00000386380	Interleukin-1 receptor type 1; Receptor for IL1A, IL1B and IL1RN. After binding to interleukin-1 associates with the coreceptor IL1RAP to form the high affinity interleukin-1 receptor complex which mediates interleukin-1-dependent activation of NF-kappa-B, MAPK and other pathways. Signaling involves the recruitment of adapter molecules such as TOLLIP, MYD88, and IRAK1 or IRAK2 via the respective …	https://smart.embl.de/smart/DDvec.cgi?smart=569:SIGNAL(1|20)+IG(28|108)+IG_like(129|215)+IG(233|330)+TRANS(337|359)+TIR(384|541)+	1G0Y,1IRA,1ITB,3.2.2.6,3554,4DEP,4GAF,AAA59137.1,AAH67506.1,AAH75062.1,AAH75063.1,AAM88423.1,AAX81988.1,AF531102,B8ZZ73,B8ZZW4,B9A040,BC067506,BC075062,BC075063,C9J3W8,C9J686,C9JQ36,C9JW84,C9JWB2,CAA34773.1,CAB007779,CCDS2055,CCDS2055.1,CCDS74547,CCDS74547.1,CD molecules,CD121 antigen-like family member A,CD121A,CD121a,CHEMBL1959,D2S1473,EAX01799.1,ENSG00000115594,ENSP00000233946,ENSP00000325745,…	IL1R1
IL1RAP	9606.ENSP00000314807	Interleukin-1 receptor accessory protein; Interleukin 1 receptor accessory protein; Immunoglobulin like domain containing	https://smart.embl.de/smart/DDvec.cgi?smart=687:SIGNAL(1|20)+IG(32|132)+IG(145|232)+IG(251|350)+TRANS(360|382)+TIR(404|547)+	3556,AAB84059.1,AAC39609.1,AAF71687.1,AAF71688.1,AAF71689.1,AAH53621.1,AAO49451.1,AAQ01755.1,AAQ01756.1,AAQ01757.1,AAQ01758.1,AAQ01759.1,AB006537,ABU90811.1,AC008249,AC108747,ACR82488.1,AF016261,AF029213,AF167335,AF167336,AF167337,AF167338,AF167339,AF167340,AF167341,AF167342,AF167343,AF487335,AF538730,AF538731,AF538732,AF538733,AF538734,AK095107,B1NLD0,BAA25421.1,BAC04487.1,BC053621,C3orf13,C9J1D…	IL1RAP
IL6	9606.ENSP00000385675	Interleukin-6; Cytokine with a wide variety of biological functions. It is a potent inducer of the acute phase response. Plays an essential role in the final differentiation of B-cells into Ig- secreting cells Involved in lymphocyte and monocyte differentiation. Acts on B-cells, T-cells, hepatocytes, hematopoietic progenitor cells and cells of the CNS. Required for the generation of T(H)17 cells.…	https://smart.embl.de/smart/DDvec.cgi?smart=212:IL6(57|210)+	1ALU,1IL6,1N2Q,1P9M,2IL6,3569,4CNI,4J4L,4NI7,4NI9,4O9H,4ZS7,5FUC,AAA52728.1,AAA52729.1,AAA59154.1,AAC41704.1,AAD13886.1,AAH15511.1,AAK48987.1,AAS07539.1,AAV38553.1,AAV38554.1,AC073072,AF372214,AFF18412.1,AK298077,B-cell stimulatory factor 2,B4DNV3,B5MC14,B5MC21,B5MCZ3,BAG60365.1,BC015511,BSF-2,BSF2,BT019748,BT019749,C9J5B0,CAA27990.1,CAA27991.1,CAA28026.1,CAA28268.1,CAA68278.1,CAB023406,CAG29292.…	IL6
ILK	9606.ENSP00000379975	Integrin-linked protein kinase; Receptor-proximal protein kinase regulating integrin- mediated signal transduction. May act as a mediator of inside-out integrin signaling. Focal adhesion protein part of the complex ILK-PINCH. This complex is considered to be one of the convergence points of integrin- and growth factor-signaling pathway. Could be implicated in mediating cell architecture, adhesion…	https://smart.embl.de/smart/DDvec.cgi?smart=452:ANK(33|62)+ANK(66|95)+ANK(99|128)+Pfam_Pkinase_Tyr(193|446)+	2.7.11.1,2KBX,3611,3F6Q,3IXE,3KMU,3KMW,3REP,4HI8,4HI9,59 kDa serine/threonine-protein kinase,6MIB,AAC16892.1,AAF74449.1,AAH01554.1,AC091564,ACJ13679.1,AF244139,AJ277481,AJ404847,AK293474,AK296628,Ankyrin repeat domain containing,B7Z1I0,B7Z418,BAH11516.1,BAH12404.1,BC001554,CAB004041,CAB94832.1,CAB99253.1,CAG28601.1,CAH18077.1,CCDS60712,CCDS60712.1,CCDS60713,CCDS60713.1,CCDS7768,CCDS7768.1,CHEMBL5…	ILK
INS	9606.ENSP00000380432	Insulin; Insulin decreases blood glucose concentration. It increases cell permeability to monosaccharides, amino acids and fatty acids. It accelerates glycolysis, the pentose phosphate cycle, and glycogen synthesis in liver	https://smart.embl.de/smart/DDvec.cgi?smart=110:SIGNAL(1|24)+IlGF(28|109)+	1A7F,1AI0,1AIY,1B9E,1BEN,1EFE,1EV3,1EV6,1EVR,1FU2,1FUB,1G7A,1G7B,1GUJ,1HIQ,1HIS,1HIT,1HLS,1HTV,1HUI,1IOG,1IOH,1J73,1JCA,1JCO,1JK8,1K3M,1KMF,1LKQ,1LPH,1MHI,1MHJ,1MSO,1OS3,1OS4,1Q4V,1QIY,1QIZ,1QJ0,1RWE,1SF1,1SJT,1SJU,1T0C,1T1K,1T1P,1T1Q,1TRZ,1TYL,1TYM,1UZ9,1VKT,1W8P,1XDA,1XGL,1XW7,1ZEG,1ZEH,1ZNJ,2AIY,2C8Q,2C8R,2CEU,2G54,2G56,2H67,2HH4,2HHO,2HIU,2JMN,2JUM,2JUU,2JUV,2JV1,2JZQ,2K91,2K9R,2KJJ,2KJU,2KQP…	INS
INSR	9606.ENSP00000303830	Insulin receptor; Receptor tyrosine kinase which mediates the pleiotropic actions of insulin. Binding of insulin leads to phosphorylation of several intracellular substrates, including, insulin receptor substrates (IRS1, 2, 3, 4), SHC, GAB1, CBL and other signaling intermediates. Each of these phosphorylated proteins serve as docking proteins for other signaling proteins that contain Src- homolog…	https://smart.embl.de/smart/DDvec.cgi?smart=1382:SIGNAL(1|27)+Pfam_Recep_L_domain(52|164)+FU(231|274)+FU(277|321)+Pfam_Recep_L_domain(359|473)+FN3(622|831)+FN3(851|934)+TRANS(957|979)+TyrKc(1023|1290)+	1GAG,1I44,1IR3,1IRK,1P14,1RQQ,2.7.10.1,2AUH,2B4S,2DTG,2HR7,2MFR,2Z8C,3643,3BU3,3BU5,3BU6,3EKK,3EKN,3ETA,3LOH,3W11,3W12,3W13,3W14,4IBM,4OGA,4XLV,4XSS,4XST,4ZXB,5E1S,5HHW,5J3H,5KQV,5U1M,6HN4,6HN5,6PXV,6PXW,6SOF,A4ZPI3,A4ZPI5,A4ZPI7,A4ZPI8,AAA59174.1,AAA59175.1,AAA59176.1,AAA59177.1,AAA59178.1,AAA59190.1,AAA59452.1,AAA86791.1,AAC37604.1,AAI17173.1,AAY44085.1,AB208861,ABC46548.1,ABC46549.1,ABC46550.1…	INSR
IQGAP1	9606.ENSP00000268182	Iq motif containing gtpase activating protein 1; Ras GTPase-activating-like protein IQGAP1; Binds to activated CDC42 but does not stimulate its GTPase activity. It associates with calmodulin. Could serve as an assembly scaffold for the organization of a multimolecular complex that would interface incoming signals to the reorganization of the actin cytoskeleton at the plasma membrane. May promote …	https://smart.embl.de/smart/DDvec.cgi?smart=1657:CH(46|155)+COIL(167|196)+COIL(262|298)+COIL(487|515)+WW(680|712)+IQ(744|766)+IQ(774|796)+IQ(804|826)+IQ(834|856)+COIL(886|914)+RasGAP(992|1345)+Pfam_RasGAP_C(1452|1580)+	1X0H,2RR8,3FAY,3I6X,5L0O,8826,A0A024RC65,A7MBM3,AAA59187.1,AAI51835.1,AC018946,BAA06123.2,BC151834,CAB013302,CCDS10362,CCDS10362.1,D29640,EAX02102.1,EAX02103.1,ENSG00000140575,ENSP00000268182,ENSP00000442659,ENSP00000452723,ENSP00000453181,ENSP00000480393,ENSP00000484647,ENST00000268182,ENST00000539769,ENST00000558003,ENST00000558491,ENST00000558957,ENST00000559031,ENST00000559674,ENST00000559682…	IQGAP1
IQGAP2	9606.ENSP00000274364	Iq motif containing gtpase activating protein 2; Ras GTPase-activating-like protein IQGAP2; Binds to activated CDC42 and RAC1 but does not seem to stimulate their GTPase activity. Associates with calmodulin	https://smart.embl.de/smart/DDvec.cgi?smart=1575:CH(43|152)+COIL(164|193)+IQ(689|711)+IQ(719|741)+IQ(749|771)+COIL(799|828)+RasGAP(905|1258)+Pfam_RasGAP_C(1367|1498)+	10788,3IEZ,4EZA,5CJP,A8K4V1,AAB37765.1,AAQ81291.1,AC026706,AC026725,AC093251,AC112173,AK291066,AK303054,AY351902,B7Z8A4,BAF83755.1,BAH13890.1,CAB004241,CCDS34188,CCDS34188.1,CCDS68897,CCDS68897.1,CCDS68898,CCDS68898.1,CCDS75262,CCDS75262.1,D6R939,D6R999,D6RDK8,D6RGC6,E7EWC2,E9PDT6,ENSG00000145703,ENSP00000274364,ENSP00000324193,ENSP00000369817,ENSP00000379535,ENSP00000379537,ENSP00000421097,ENSP0…	IQGAP2
IRAK1	9606.ENSP00000358997	Interleukin-1 receptor-associated kinase 1; Serine/threonine-protein kinase that plays a critical role in initiating innate immune response against foreign pathogens. Involved in Toll-like receptor (TLR) and IL-1R signaling pathways. Is rapidly recruited by MYD88 to the receptor- signaling complex upon TLR activation. Association with MYD88 leads to IRAK1 phosphorylation by IRAK4 and subsequent a…	https://smart.embl.de/smart/DDvec.cgi?smart=712:Pfam_Death(27|103)+Pfam_Pkinase_Tyr(212|518)+	2.7.11.1,3654,601108,6BFN,AAC08756.1,AAC41949.1,AAH14963.1,AAH54000.1,AAK62888.1,AAY88246.1,AF030876,AF346607,BC014963,BC054000,CAB004461,CCDS14740,CCDS14740.1,CCDS35443,CCDS35443.1,CCDS35444,CCDS35444.1,CCQ43144.1,CHEMBL3357,D3DWW3,D3DWW4,D3YTB5,DQ054788,EAW72762.1,EAW72763.1,EAW72764.1,EAW72765.1,EC 2.7.11.1,ENSG00000184216,ENSP00000328755,ENSP00000333139,ENSP00000358990,ENSP00000358991,ENSP000…	IRAK1
IRAK2	9606.ENSP00000256458	Interleukin-1 receptor-associated kinase-like 2; Binds to the IL-1 type I receptor following IL-1 engagement, triggering intracellular signaling cascades leading to transcriptional up-regulation and mRNA stabilization	https://smart.embl.de/smart/DDvec.cgi?smart=625:Pfam_Death(13|94)+Pfam_Pkinase(210|461)+	2.7.11.1,3656,3MOP,AAB87669.1,AAI25185.1,AF026273,AJ496794,AK299033,B4DQZ6,BAG61108.1,BC125184,CAB013483,CAD43180.3,CCDS33697,CCDS33697.1,EC 2.7.11.1,ENSG00000134070,ENSP00000256458,ENST00000256458,HGNC:6113,Hs.449207,IRAK-2,IRAK2,IRAK2-001,IRAK2_HUMAN,Interleukin 1 receptor associated kinase 2,Interleukin-1 receptor-associated kinase 2,Interleukin-1 receptor-associated kinase 2 ,Interleukin-1 re…	IRAK2
IRAK3	9606.ENSP00000261233	Interleukin-1 receptor-associated kinase 3; Inhibits dissociation of IRAK1 and IRAK4 from the Toll- like receptor signaling complex by either inhibiting the phosphorylation of IRAK1 and IRAK4 or stabilizing the receptor complex; Belongs to the protein kinase superfamily. TKL Ser/Thr protein kinase family. Pelle subfamily	https://smart.embl.de/smart/DDvec.cgi?smart=596:DEATH(14|106)+Pfam_Pkinase(165|443)+	11213,2.7.11.1,5UKE,AAD40879.1,AAH57800.1,AAH69388.1,AF113136,AK298645,ASRT5,B4DQ57,BAG60819.1,BC057800,BC069388,CCDS44937,CCDS44937.1,CCDS8975,CCDS8975.1,CHEMBL5081,EC 2.7.11.1,ENSG00000090376,ENSP00000261233,ENSP00000409852,ENSP00000441321,ENST00000261233,ENST00000457197,ENST00000545837,F5GYN6,HGNC:17020,HPA043097,Hs.369265,Hs.607432,IL-1 receptor-associated kinase M,IRAK-3,IRAK-M,IRAK3,IRAK3-0…	IRAK3
IRAK4	9606.ENSP00000390651	Interleukin-1 receptor-associated kinase 4; Serine/threonine-protein kinase that plays a critical role in initiating innate immune response against foreign pathogens. Involved in Toll-like receptor (TLR) and IL-1R signaling pathways. Is rapidly recruited by MYD88 to the receptor-signaling complex upon TLR activation to form the Myddosome together with IRAK2. Phosphorylates initially IRAK1, thus s…	https://smart.embl.de/smart/DDvec.cgi?smart=460:Pfam_Pkinase_Tyr(187|454)+	2.7.11.1,2NRU,2NRY,2O8Y,2OIB,2OIC,2OID,3MOP,4RMZ,4U97,4U9A,4XS2,4Y73,4YO6,4YP8,4ZTL,4ZTM,4ZTN,51135,5K72,5K75,5K76,5K7G,5K7I,5KX7,5KX8,5T1S,5T1T,5UIQ,5UIR,5UIS,5UIT,5UIU,5W84,5W85,6EG9,6EGA,6EGD,6EGE,6EGF,6F3D,6F3E,6F3G,6F3I,6MOM,6N8G,6O8U,6O94,6O95,6O9D,6RFI,6RFJ,6UYA,AAD42884.1,AAH13316.1,AAM15772.1,AAN75440.1,AAR02358.1,AAR02359.1,AAR02360.1,AAR02361.1,AAR02362.1,AAR02363.1,AAX22228.1,AF155118…	IRAK4
IRF3	9606.ENSP00000471896	Interferon regulatory factor 3; Key transcriptional regulator of type I interferon (IFN)-dependent immune responses which plays a critical role in the innate immune response against DNA and RNA viruses. Regulates the transcription of type I IFN genes (IFN-alpha and IFN-beta) and IFN-stimulated genes (ISG) by binding to an interferon-stimulated response element (ISRE) in their promoters. Acts as a…	https://smart.embl.de/smart/DDvec.cgi?smart=452:IRF(1|112)+IRF-3(201|357)+	1J2F,1QWT,1T2K,1ZOQ,2O61,2O6G,2PI0,3661,3A77,3QU6,5JEJ,5JEK,5JEL,5JEM,5JEO,5JER,6SIV,6SJA,A8K7L2,AAC68818.1,AAD05262.1,AAH00660.1,AAH71721.1,AB102884,AB102886,AB102887,AF112181,AK292027,AK314421,B2RAZ3,BAD89413.1,BAD89415.1,BAD89416.1,BAF84716.1,BAG37040.1,BC000660,BC071721,CAA91227.1,CAB013018,CCDS12775,CCDS12775.1,CCDS56099,CCDS56099.1,CCDS59407,CCDS59407.1,CCDS59408,CCDS59408.1,CCDS59409,CCDS5…	IRF3
IRF4	9606.ENSP00000370343	Interferon regulatory factor 4; Transcriptional activator. Binds to the interferon- stimulated response element (ISRE) of the MHC class I promoter. Binds the immunoglobulin lambda light chain enhancer, together with PU.1. Probably plays a role in ISRE-targeted signal transduction mechanisms specific to lymphoid cells. Involved in CD8(+) dendritic cell differentiation by forming a complex with the…	https://smart.embl.de/smart/DDvec.cgi?smart=451:IRF(17|130)+IRF-3(249|418)+	2DLL,3662,602028,AAB37258.1,AAC50779.1,AAH15752.1,AL365272,AL512308,AL589962,BC015752,CAB013508,CAH71554.1,CAH72537.1,CCDS4469,CCDS4469.1,ENSG00000137265,ENSP00000259797,ENSP00000335451,ENSP00000346994,ENSP00000370304,ENSP00000370343,ENSP00000395452,ENSP00000398530,ENSP00000436094,ENST00000259797,ENST00000334191,ENST00000354917,ENST00000380917,ENST00000380956,ENST00000412334,ENST00000443871,ENST0…	IRF4
IRF5	9606.ENSP00000349770	Interferon regulatory factor 5; Transcription factor involved in the induction of interferons IFNA and INFB and inflammatory cytokines upon virus infection. Activated by TLR7 or TLR8 signaling; Belongs to the IRF family	https://smart.embl.de/smart/DDvec.cgi?smart=514:IRF(10|123)+IRF-3(263|447)+	3663,3DSH,A0A024R756,A0A024R763,A4D1J8,A8DUA8,A8DUA9,AAA96056.1,AAH04139.1,AAH04201.1,AAR90325.1,AAR90326.1,AAU12877.1,AAU12878.1,AAU12879.1,AAU12880.1,ABB88960.1,ABB88961.1,ABK41901.1,ABL96293.1,ABL96294.1,AFN70752.1,AY504946,AY504947,AY693665,AY693666,AY693667,AY693668,BC004139,BC004201,C9J7M2,C9JAU6,C9JB67,C9JYP7,CCDS43645,CCDS43645.1,CCDS56512,CCDS56512.1,CCDS5808,CCDS5808.1,DQ277633,DQ277634…	IRF5
IRF7	9606.ENSP00000380697	Interferon regulatory factor 7; Key transcriptional regulator of type I interferon (IFN)-dependent immune responses and plays a critical role in the innate immune response against DNA and RNA viruses. Regulates the transcription of type I IFN genes (IFN-alpha and IFN-beta) and IFN-stimulated genes (ISG) by binding to an interferon-stimulated response element (ISRE) in their promoters. Can efficie…	https://smart.embl.de/smart/DDvec.cgi?smart=516:IRF(20|140)+IRF-3(299|479)+	2O61,3665,A0A024RCA2,B9EGL3,CAB017694,CCDS7703,CCDS7703.1,CCDS7704,CCDS7704.1,CCDS7705,CCDS7705.1,E9PIA7,E9PQ11,E9PR03,EAX02355.1,EAX02358.1,EAX02359.1,ENSG00000185507,ENSP00000328526,ENSP00000329411,ENSP00000331803,ENSP00000333412,ENSP00000338102,ENSP00000380693,ENSP00000380697,ENSP00000380700,ENSP00000380704,ENSP00000432403,ENSP00000433903,ENSP00000434009,ENSP00000434524,ENSP00000434607,ENSP000…	IRF7
IRS1	9606.ENSP00000304895	Insulin receptor substrate 1; May mediate the control of various cellular processes by insulin. When phosphorylated by the insulin receptor binds specifically to various cellular proteins containing SH2 domains such as phosphatidylinositol 3-kinase p85 subunit or GRB2. Activates phosphatidylinositol 3-kinase when bound to the regulatory p85 subunit (By similarity)	https://smart.embl.de/smart/DDvec.cgi?smart=1242:PH(13|117)+IRS(160|262)+	1IRS,1K3A,1QQG,2Z8C,3667,5U1M,6BNT,A0A024R499,AAB21608.1,AAB27175.1,AAH53895.1,BC053895,CAB005261,CCDS2463,CCDS2463.1,EAW70838.1,EAW70839.1,ENSG00000169047,ENSP00000304895,ENST00000305123,ENST00000498335,HGNC:6125,HIRS-1,HPA046433,HPA050221,Hs.471508,IRS-1,IRS1,IRS1-001,IRS1-002,IRS1_HUMAN,Insulin receptor substrate 1,NM_005544,NM_005544.2,NP_005535,NP_005535.1,NX_P35568,OMIM:147545,OTTHUMG000001…	IRS1
IRS2	9606.ENSP00000365016	Insulin receptor substrate 2; May mediate the control of various cellular processes by insulin; Pleckstrin homology domain containing	https://smart.embl.de/smart/DDvec.cgi?smart=1338:PH(31|146)+PTBI(194|296)+	3FQW,3FQX,8660,AAD21531.1,AAD50546.1,AAG50013.1,AAK83053.1,AB000732,AB050954,AF073310,AF288517,AF322114,AF322115,AH008086,AL162497,BAA24500.1,BAB84688.1,CAB016944,CAH72369.1,CCDS9510,CCDS9510.1,ENSG00000185950,ENSP00000329289,ENSP00000346005,ENSP00000365016,ENST00000331375,ENST00000333302,ENST00000375856,HGNC:6126,Hs.442344,Hs.539572,Hs.595332,Hs.618471,Hs.639328,IRS-2,IRS2,IRS2-001,IRS2_HUMAN,In…	IRS2
ISG15	9606.ENSP00000368699	Ubiquitin cross-reactive protein; Ubiquitin-like protein ISG15; Ubiquitin-like protein which plays a key role in the innate immune response to viral infection either via its conjugation to a target protein (ISGylation) or via its action as a free or unconjugated protein. ISGylation involves a cascade of enzymatic reactions involving E1, E2, and E3 enzymes which catalyze the conjugation of ISG15 t…	https://smart.embl.de/smart/DDvec.cgi?smart=165:UBQ(3|76)+UBQ(82|153)+	1Z2M,2HJ8,3PHX,3PSE,3R66,3RT3,3SDL,5TL6,5W8T,5W8U,6BI8,6FFA,9636,AAA36038.1,AAA36128.1,AAH09507.1,AAN86983.1,AAP35961.1,AY168648,BC009507,BT007297,CAI15574.1,CCDS6,CCDS6.1,EAW56295.1,ENSG00000187608,ENSP00000342943,ENSP00000368699,ENSP00000485313,ENSP00000485643,ENST00000340468,ENST00000379389,ENST00000624652,ENST00000624697,G1P2,HGNC:4053,HPA004627,IFI15,IMD38,IP17,ISG15,ISG15 ubiquitin like mod…	ISG15
ITCH	9606.ENSP00000480499	E3 ubiquitin-protein ligase Itchy homolog; Acts as an E3 ubiquitin-protein ligase which accepts ubiquitin from an E2 ubiquitin-conjugating enzyme in the form of a thioester and then directly transfers the ubiquitin to targeted substrates. Catalyzes 'Lys-29'-, 'Lys-48'- and 'Lys-63'-linked ubiquitin conjugation. Involved in the control of inflammatory signaling pathways. Essential component of a u…	https://smart.embl.de/smart/DDvec.cgi?smart=903:C2(19|114)+WW(327|359)+WW(360|391)+WW(439|471)+WW(479|511)+HECTc(567|903)+	2.3.2.26,2DMV,2KYK,2NQ3,2P4R,2YSF,3TUG,4ROF,5C7M,5CQ2,5DWS,5DZD,5SXP,83737,A6NEW4,AAC04845.1,AAH06848.1,AAH11571.1,AAK39399.1,AB056663,ADMFD,AF038564,AF095745,AIF4,AIP4,AK304090,AK315212,AL109923,AL356299,Atrophin-1-interacting protein 4,B4E234,BAB39389.1,BAG37647.1,BAG64996.1,BC006848,BC011571,C2 domain containing,CAI17959.1,CAI17960.1,CAI21458.1,CAI21459.1,CCDS13234,CCDS13234.1,CCDS58768,CCDS58…	ITCH
ITGA1	9606.ENSP00000282588	Integrin alpha-1; Integrin alpha-1/beta-1 is a receptor for laminin and collagen. It recognizes the proline-hydroxylated sequence G-F-P-G- E-R in collagen. Involved in anchorage-dependent, negative regulation of EGF-stimulated cell growth; CD molecules	https://smart.embl.de/smart/DDvec.cgi?smart=1179:SIGNAL(1|28)+Int_alpha(43|99)+VWA(170|360)+Int_alpha(432|482)+Int_alpha(486|543)+Int_alpha(567|622)+Int_alpha(629|683)+TRANS(1142|1164)+	1PT6,1QC5,1QCY,2L8S,2M32,3672,4A0Q,5HGJ,AAI37122.1,AAI37123.1,AC022133,AC025180,AC027326,B2RNU0,BC137121,BC137122,CCDS3955,CCDS3955.1,CD molecules,CD49 antigen-like family member A,CD49a,CHEMBL3682,ENSG00000213949,ENSP00000282588,ENST00000282588,ENST00000504086,ENST00000504669,ENST00000506275,ENST00000509049,ENST00000513737,ENST00000514262,HGNC:6134,HPA042555,Hs.587340,Hs.623251,Hs.644352,Hs.6796…	ITGA1
ITGA11	9606.ENSP00000327290	Integrin subunit alpha 11; Integrin alpha-11; Integrin alpha-11/beta-1 is a receptor for collagen	https://smart.embl.de/smart/DDvec.cgi?smart=1188:SIGNAL(1|22)+Int_alpha(37|90)+VWA(162|350)+Int_alpha(421|472)+Int_alpha(476|534)+Int_alpha(538|593)+Int_alpha(600|654)+TRANS(1142|1164)+	22801,AAD51919.2,AAF01258.1,AAL39001.1,AC021553,AC100825,AF109681,AF111799,AF137378,AL359064,CAB94392.1,CCDS45291,CCDS45291.1,CHEMBL5883,ENSG00000137809,ENSP00000260365,ENSP00000327290,ENSP00000403392,ENSP00000444131,ENSP00000445042,ENSP00000445838,ENST00000260365,ENST00000315757,ENST00000423218,ENST00000535491,ENST00000537153,ENST00000544300,ENST00000562826,ENST00000565868,ENST00000566429,ENST00…	ITGA11
ITGA2	9606.ENSP00000296585	Integrin alpha-2; Integrin alpha-2/beta-1 is a receptor for laminin, collagen, collagen C-propeptides, fibronectin and E-cadherin. It recognizes the proline-hydroxylated sequence G-F-P-G-E-R in collagen. It is responsible for adhesion of platelets and other cells to collagens, modulation of collagen and collagenase gene expression, force generation and organization of newly synthesized extracellu…	https://smart.embl.de/smart/DDvec.cgi?smart=1181:SIGNAL(1|29)+Int_alpha(44|99)+VWA(172|362)+Int_alpha(433|484)+Int_alpha(487|544)+Int_alpha(550|605)+Int_alpha(614|663)+TRANS(1132|1154)+	1AOX,1DZI,1PQB,1V7P,3673,4BJ3,5HJ2,5THP,6ND8,6ND9,6NDA,6NDB,6NDC,6NDD,6NDE,6NDF,6NDG,6NDH,AAA16619.2,AAC94975.1,AAM34795.1,ADZ28532.1,ADZ28533.1,AEO14637.1,AEO14638.1,AF035968,AF512556,BR,CAA34894.1,CAB017690,CCDS3957,CCDS3957.1,CD molecules,CD49 antigen-like family member B,CD49B,CD49b,CHEMBL2111461,Collagen receptor,D6R9H3,D6RG08,E7EMF1,E7ESP4,E9PB77,ENSG00000164171,ENSP00000296585,ENSP00000422…	ITGA2
ITGA2B	9606.ENSP00000262407	Integrin alpha-IIb; Integrin alpha-IIb/beta-3 is a receptor for fibronectin, fibrinogen, plasminogen, prothrombin, thrombospondin and vitronectin. It recognizes the sequence R-G-D in a wide array of ligands. It recognizes the sequence H-H-L-G-G-G-A-K-Q-A-G-D-V in fibrinogen gamma chain. Following activation integrin alpha- IIb/beta-3 brings about platelet/platelet interaction through binding of s…	https://smart.embl.de/smart/DDvec.cgi?smart=1039:SIGNAL(1|31)+Int_alpha(46|103)+Int_alpha(262|312)+Int_alpha(316|377)+Int_alpha(383|439)+Int_alpha(444|495)+TRANS(997|1019)+Pfam_Integrin_alpha(1020|1034)+	1DPK,1DPQ,1JX5,1KUP,1KUZ,1M8O,1RN0,1S4W,1TYE,1UV9,2K1A,2K9J,2KNC,2MTP,2N9Y,2VC2,2VDK,2VDL,2VDM,2VDN,2VDO,2VDP,2VDQ,2VDR,3674,3FCS,3FCU,3NID,3NIF,3NIG,3T3M,3T3P,3ZDX,3ZDY,3ZDZ,3ZE0,3ZE1,3ZE2,4CAK,4Z7N,4Z7O,4Z7Q,5HDB,AAA35926.1,AAA52587.1,AAA52588.1,AAA52597.1,AAA52598.1,AAA52599.1,AAA53150.1,AAA60114.1,AAC98507.1,AAI17444.1,AAI26443.1,ADZ28530.1,AF098114,AFN53559.1,AK315335,B2RCY8,BAG37735.1,BC117…	ITGA2B
ITGA3	9606.ENSP00000007722	Integrin alpha-3; Integrin alpha-3/beta-1 is a receptor for fibronectin, laminin, collagen, epiligrin, thrombospondin and CSPG4. Integrin alpha-3/beta-1 provides a docking site for FAP (seprase) at invadopodia plasma membranes in a collagen-dependent manner and hence may participate in the adhesion, formation of invadopodia and matrix degradation processes, promoting cell invasion. Alpha- 3/beta-…	https://smart.embl.de/smart/DDvec.cgi?smart=1066:SIGNAL(1|32)+Int_alpha(48|110)+Int_alpha(246|299)+Int_alpha(303|360)+Int_alpha(365|418)+Int_alpha(426|482)+TRANS(992|1014)+	3675,A7E246,AAA36120.1,AAH43917.1,AAI36637.1,AAI44329.1,AAI50191.1,AK289961,AK303384,B4E0H8,B7ZM80,B9EGQ1,BAA00845.1,BAF82650.1,BAG64440.1,BC043917,BC136636,BC144328,BC150190,CAB018594,CCDS11557.1,CCDS11558,CCDS11558.1,CD molecules,CD49 antigen-like family member C,CD49C,CD49c,CHEMBL3525,D01038,D3DTX4,D3DTX5,D6R9X8,EAW94645.1,EAW94646.1,EAW94647.1,EAW94648.1,ENSG00000005884,ENSP00000007722,ENSP00…	ITGA3
ITGA4	9606.ENSP00000380227	Integrin alpha-4; Integrins alpha-4/beta-1 (VLA-4) and alpha-4/beta-7 are receptors for fibronectin. They recognize one or more domains within the alternatively spliced CS-1 and CS-5 regions of fibronectin. They are also receptors for VCAM1. Integrin alpha- 4/beta-1 recognizes the sequence Q-I-D-S in VCAM1. Integrin alpha- 4/beta-7 is also a receptor for MADCAM1. It recognizes the sequence L-D-T …	https://smart.embl.de/smart/DDvec.cgi?smart=1032:SIGNAL(1|33)+Int_alpha(48|108)+Int_alpha(247|300)+Int_alpha(302|358)+Int_alpha(364|419)+Int_alpha(426|483)+TRANS(978|1000)+	192972,3676,3V4P,3V4V,4HKC,5C7Z,5FPI,A0A023IP86,A0A023IP88,A0A023IP90,A0A023IPA8,A0A023IPA9,A0A023IPH2,A0A023IPI3,A0A023IQJ3,A0A023IQJ5,A0A023IQK0,AAB59613.1,AAH16671.1,AAH55419.1,AGZ05039.1,AGZ05040.1,AGZ05041.1,AGZ05042.1,AGZ05043.1,AGZ05044.1,AGZ05045.1,AGZ05046.1,AGZ05047.1,AGZ05048.1,AGZ05049.1,AGZ05050.1,AGZ05051.1,AGZ05052.1,AGZ05053.1,AGZ05054.1,AGZ05055.1,AGZ05056.1,AGZ05057.1,AGZ05058.1…	ITGA4
ITGA5	9606.ENSP00000293379	Integrin alpha-5; Integrin alpha-5/beta-1 is a receptor for fibronectin and fibrinogen. It recognizes the sequence R-G-D in its ligands. ITGA5:ITGB1 binds to PLA2G2A via a site (site 2) which is distinct from the classical ligand-binding site (site 1) and this induces integrin conformational changes and enhanced ligand binding to site 1. ITGA5:ITGB1 acts as a receptor for fibrillin-1 (FBN1) and m…	https://smart.embl.de/smart/DDvec.cgi?smart=1049:Int_alpha(56|115)+Int_alpha(268|318)+Int_alpha(322|384)+Int_alpha(388|444)+Int_alpha(452|503)+TRANS(999|1021)+	3678,3VI3,3VI4,4WJK,4WK0,4WK2,4WK4,A0A024RB01,AAA52467.1,AAH08786.1,AC079313,AK304696,B4E3F4,BAG65466.1,BC008786,CAA29601.1,CAB009008,CCDS8880,CCDS8880.1,CD molecules,CD49 antigen-like family member E,CD49e,CHEMBL2111425,EAW96781.1,EAW96782.1,ENSG00000161638,ENSP00000293379,ENSP00000405865,ENSP00000447347,ENSP00000450267,ENST00000293379,ENST00000435631,ENST00000547197,ENST00000547744,ENST00000549…	ITGA5
ITGA6	9606.ENSP00000386896	Integrin subunit alpha 6; Integrin alpha-6; Integrin alpha-6/beta-1 is a receptor for laminin on platelets. Integrin alpha-6/beta-4 is a receptor for laminin in epithelial cells and it plays a critical structural role in the hemidesmosome (By similarity). ITGA6:ITGB4 binds to NRG1 (via EGF domain) and this binding is essential for NRG1-ERBB signaling. ITGA6:ITGB4 binds to IGF1 and this binding is…	https://smart.embl.de/smart/DDvec.cgi?smart=1091:SIGNAL(1|23)+Int_alpha(40|101)+Int_alpha(254|303)+Int_alpha(312|368)+Int_alpha(373|426)+Int_alpha(428|483)+TRANS(1015|1037)+	3655,AAB20354.1,AAB20355.1,AAB24829.1,AAD48469.1,AAH50585.1,AAI36456.1,AAI36457.1,AAX93133.1,AB208842,ABH11650.1,AC078883,AF166335,AF166336,AF166337,AF166338,AF166339,AF166340,AF166341,AF166342,AF166343,AK294436,AK296496,Alpha6p,B2RMU9,B4DG69,B4DKB8,BAD92079.1,BAG57680.1,BAG59130.1,BC050585,BC136455,BC136456,C4AM96,C9JXX7,CAA37655.1,CAA42099.1,CAB009009,CCDS2249,CCDS2249.1,CCDS46451,CCDS46451.1,C…	ITGA6
ITGA7	9606.ENSP00000452120	Integrin subunit alpha 7; Integrin alpha-7; Integrin alpha-7/beta-1 is the primary laminin receptor on skeletal myoblasts and adult myofibers. During myogenic differentiation, it may induce changes in the shape and mobility of myoblasts, and facilitate their localization at laminin-rich sites of secondary fiber formation. It is involved in the maintenance of the myofibers cytoarchitecture as well…	https://smart.embl.de/smart/DDvec.cgi?smart=1141:TRANS(12|34)+Int_alpha(48|110)+Int_alpha(263|316)+Int_alpha(320|376)+Int_alpha(381|434)+Int_alpha(439|495)+TRANS(1042|1064)+	3679,AAB87696.1,AAC18968.1,AAC39708.1,AAC80458.1,AAH50280.1,AAQ89241.1,AB210036,AF032108,AF034833,AF052050,AF072132,AJ228836,AJ228837,AJ228838,AJ228839,AJ228840,AJ228841,AJ228842,AJ228843,AJ228844,AJ228845,AJ228846,AJ228847,AJ228848,AJ228849,AJ228850,AJ228851,AJ228852,AJ228853,AJ228854,AJ228855,AJ228856,AJ228857,AJ228858,AJ228859,AJ228860,AJ228862,AK304864,AY358882,B4E3U0,BAE06118.1,BAG65602.1,BC…	ITGA7
ITGA8	9606.ENSP00000367316	Integrin subunit alpha 8; Integrin alpha-8; Integrin alpha-8/beta-1 functions in the genesis of kidney and probably of other organs by regulating the recruitment of mesenchymal cells into epithelial structures. It recognizes the sequence R-G-D in a wide array of ligands including TNC, FN1, SPP1 TGFB1, TGFB3 and VTN. NPNT is probably its functional ligand in kidney genesis. Neuronal receptor for T…	https://smart.embl.de/smart/DDvec.cgi?smart=1063:SIGNAL(1|38)+Int_alpha(53|113)+Int_alpha(198|245)+Int_alpha(263|313)+Int_alpha(317|378)+Int_alpha(382|438)+Int_alpha(446|495)+TRANS(1012|1034)+Pfam_Integrin_alpha(1035|1049)+	8516,AAA93514.1,AAQ56848.2,ACA06009.1,AL359645,AL590636,AY371697,B0YJ31,CAH73424.1,CAI14955.1,CCDS31155,CCDS31155.1,EAW86235.1,EF444991,ENSG00000077943,ENSP00000265937,ENSP00000367316,ENSP00000443785,ENST00000265937,ENST00000378076,ENST00000468882,ENST00000477064,ENST00000538044,HGNC:6144,HPA003432,Hs.171311,Hs.592472,ITA8_HUMAN,ITGA8,ITGA8-001,ITGA8-002,ITGA8-003,Integrin alpha 8,Integrin alpha …	ITGA8
ITGA9	9606.ENSP00000264741	Integrin subunit alpha 9; Integrin alpha-9; Integrin alpha-9/beta-1 (ITGA9:ITGB1) is a receptor for VCAM1, cytotactin and osteopontin. It recognizes the sequence A-E- I-D-G-I-E-L in cytotactin	https://smart.embl.de/smart/DDvec.cgi?smart=1035:SIGNAL(1|31)+Int_alpha(44|104)+Int_alpha(243|296)+Int_alpha(300|356)+Int_alpha(360|415)+Int_alpha(422|475)+TRANS(980|1002)+	3680,AAA16099.1,ALPHA-RLC,AP006240,BAA04984.1,CCDS2669,CCDS2669.1,CHEMBL3170,D25303,E9PDS3,ENSG00000144668,ENSP00000264741,ENSP00000322235,ENSP00000397258,ENSP00000406533,ENST00000264741,ENST00000313822,ENST00000411817,ENST00000422441,ENST00000461533,HGNC:6145,HPA030609,Hs.113157,ITA9_HUMAN,ITGA4L,ITGA9,ITGA9-001,ITGA9-002,ITGA9-003,ITGA9-004,Integrin alpha 9,Integrin alpha subunits,Integrin alph…	ITGA9
ITGAV	9606.ENSP00000261023	Integrin alpha-V; The alpha-V (ITGAV) integrins are receptors for vitronectin, cytotactin, fibronectin, fibrinogen, laminin, matrix metalloproteinase-2, osteopontin, osteomodulin, prothrombin, thrombospondin and vWF. They recognize the sequence R-G-D in a wide array of ligands. ITGAV:ITGB3 binds to fractalkine (CX3CL1) and may act as its coreceptor in CX3CR1-dependent fractalkine signaling. ITGAV…	https://smart.embl.de/smart/DDvec.cgi?smart=1048:SIGNAL(1|30)+Int_alpha(45|104)+Int_alpha(248|298)+Int_alpha(302|363)+Int_alpha(366|422)+Int_alpha(430|484)+TRANS(994|1016)+Pfam_Integrin_alpha(1017|1031)+	1JV2,1L5G,1M1X,1U8C,3685,3IJE,4G1E,4G1M,4MMX,4MMY,4MMZ,4O02,4UM8,4UM9,5FFG,5FFO,5NEM,5NER,5NET,5NEU,6AVQ,6AVR,6AVU,6DJP,6MK0,6MSL,6MSU,A0AV67,AAA36808.1,AAA61631.1,AAG03000.1,AAI26232.1,AAI36443.1,AAI44101.1,AAY24257.1,AB209894,ABY87533.1,AF251818,AF251819,AF251820,AF251821,AF251822,AF251823,AF251824,AF251825,AF251826,AF251827,AF251828,AF251829,AF251830,AF251831,AF251832,AF251833,AF251834,AF25183…	ITGAV
ITGB1	9606.ENSP00000379350	Integrin beta-1; Integrins alpha-1/beta-1, alpha-2/beta-1, alpha-10/beta- 1 and alpha-11/beta-1 are receptors for collagen. Integrins alpha- 1/beta-1 and alpha-2/beta-2 recognize the proline-hydroxylated sequence G-F-P-G-E-R in collagen. Integrins alpha-2/beta-1, alpha- 3/beta-1, alpha-4/beta-1, alpha-5/beta-1, alpha-8/beta-1, alpha- 10/beta-1, alpha-11/beta-1 and alpha-V/beta-1 are receptors for…	https://smart.embl.de/smart/DDvec.cgi?smart=798:SIGNAL(1|20)+PSI(26|76)+VWA(142|372)+EGF_like(559|591)+Pfam_EGF_2(599|630)+Integrin_B_tail(640|728)+TRANS(729|751)+Integrin_b_cyt(752|798)+	135631,1K11,1LHA,3688,3G9W,3T9K,3VI3,3VI4,4DX9,4WJK,4WK0,4WK2,4WK4,A8K6N2,AAA59182.1,AAA74402.1,AAA74403.1,AAA79832.1,AAA79833.1,AAA79834.1,AAA79835.1,AAA81366.1,AAH20057.1,AAI13902.1,AK291697,BAF84386.1,BC020057,BC113901,BX537407,C9JJP8,C9JPK5,CAA30790.1,CAB003434,CAD97649.1,CAI14426.1,CCDS7174,CCDS7174.1,CD molecules,CD29,CHEMBL2095226,D3DRX9,D3DRY3,D3DRY4,D3DRY5,E7EQW5,E7ERX5,E7EUI6,E9PLR6,E9P…	ITGB1
ITGB1BP1	9606.ENSP00000353850	Integrin beta-1-binding protein 1; Key regulator of the integrin-mediated cell-matrix interaction signaling by binding to the ITGB1 cytoplasmic tail and preventing the activation of integrin alpha-5/beta-1 (heterodimer of ITGA5 and ITGB1) by talin or FERMT1. Plays a role in cell proliferation, differentiation, spreading, adhesion and migration in the context of mineralization and bone development…	https://smart.embl.de/smart/DDvec.cgi?smart=200:PTB(58|200)+	1K11,4DX8,4DX9,4JIF,9270,A8MPU2,AAB88671.1,AAB88672.1,AAH12264.1,AAY14857.1,AF012023,AF012024,BC012264,C9IZZ8,C9J0J6,C9J5T5,C9J6Y2,C9JBU8,C9JZ07,CCDS1662,CCDS1662.1,CCDS1663,CCDS1663.1,D6W4Y9,EAX00991.1,EAX00992.1,EAX00993.1,EAX00995.1,EAX00997.1,EAX00999.1,EAX01000.1,EAX01001.1,ENSG00000119185,ENSP00000238091,ENSP00000238092,ENSP00000315989,ENSP00000316155,ENSP00000345516,ENSP00000347504,ENSP000…	ITGB1BP1
ITGB2	9606.ENSP00000380948	Integrin beta-2; Integrin ITGAL/ITGB2 is a receptor for ICAM1, ICAM2, ICAM3 and ICAM4. Integrins ITGAM/ITGB2 and ITGAX/ITGB2 are receptors for the iC3b fragment of the third complement component and for fibrinogen. Integrin ITGAX/ITGB2 recognizes the sequence G-P-R in fibrinogen alpha-chain. Integrin ITGAM/ITGB2 recognizes P1 and P2 peptides of fibrinogen gamma chain. Integrin ITGAM/ITGB2 is also…	https://smart.embl.de/smart/DDvec.cgi?smart=769:SIGNAL(1|22)+INB(32|447)+Integrin_B_tail(622|700)+TRANS(701|723)+Integrin_b_cyt(724|769)+	1JX3,1L3Y,1YUK,2JF1,2P26,2P28,2V7D,3689,3K6S,3K71,3K72,4NEH,4NEN,5E6R,5E6S,5E6U,5E6V,5E6W,5E6X,5ES4,5XR1,5ZAZ,A0A024D9P8,A0A024DAF4,A0A024DAS5,A0A024DAT2,A0A024DBF0,A0A024DBF8,A0A024DBG3,A8MVG7,AAA59490.1,AAB21404.1,AAH05861.1,AAL14027.1,AF016894,AHZ44414.1,AHZ44415.1,AHZ44416.1,AHZ44417.1,AHZ44418.1,AHZ44420.1,AHZ44421.1,AHZ44424.1,AHZ44425.1,AHZ44426.1,AHZ44427.1,AHZ44428.1,AHZ44429.1,AHZ44430.…	ITGB2
ITGB3	9606.ENSP00000452786	Integrin beta-3; Integrin alpha-V/beta-3 (ITGAV:ITGB3) is a receptor for cytotactin, fibronectin, laminin, matrix metalloproteinase-2, osteopontin, osteomodulin, prothrombin, thrombospondin, vitronectin and von Willebrand factor. Integrin alpha-IIb/beta-3 (ITGA2B:ITGB3) is a receptor for fibronectin, fibrinogen, plasminogen, prothrombin, thrombospondin and vitronectin. Integrins alpha-IIb/beta-3 …	https://smart.embl.de/smart/DDvec.cgi?smart=788:SIGNAL(1|26)+INB(38|461)+Pfam_EGF_2(593|624)+Integrin_B_tail(634|718)+TRANS(719|741)+Integrin_b_cyt(742|788)+	1JV2,1KUP,1KUZ,1L5G,1M1X,1M8O,1MIZ,1MK7,1MK9,1RN0,1S4X,1TYE,1U8C,2INI,2K9J,2KNC,2KV9,2L1C,2L91,2LJD,2LJE,2LJF,2MTP,2N9Y,2Q6W,2RMZ,2RN0,2VC2,2VDK,2VDL,2VDM,2VDN,2VDO,2VDP,2VDQ,2VDR,3690,3FCS,3FCU,3IJE,3NID,3NIF,3NIG,3T3M,3T3P,3ZDX,3ZDY,3ZDZ,3ZE0,3ZE1,3ZE2,4CAK,4G1E,4G1M,4MMX,4MMY,4MMZ,4O02,4Z7N,4Z7O,4Z7Q,5HDB,6AVQ,6AVR,6AVU,6BXB,6BXF,6BXJ,6CKB,6MK0,6MSL,6MSU,A0PJW2,AAA16076.1,AAA20880.2,AAA35927.1…	ITGB3
ITGB4	9606.ENSP00000200181	Integrin subunit beta 4; Integrin beta-4; Integrin alpha-6/beta-4 is a receptor for laminin. Plays a critical structural role in the hemidesmosome of epithelial cells. Is required for the regulation of keratinocyte polarity and motility. ITGA6:ITGB4 binds to NRG1 (via EGF domain) and this binding is essential for NRG1-ERBB signaling. ITGA6:ITGB4 binds to IGF1 and this binding is essential for IGF…	https://smart.embl.de/smart/DDvec.cgi?smart=1822:SIGNAL(1|27)+INB(37|455)+Pfam_EGF_2(543|573)+Integrin_B_tail(626|711)+Calx_beta(979|1084)+FN3(1127|1205)+FN3(1220|1307)+FN3(1528|1609)+FN3(1641|1725)+	1QG3,2YRZ,3691,3F7P,3F7Q,3F7R,3FQ4,3FSO,3H6A,4Q58,4WTW,4WTX,6GVK,6GVL,A0A024R8K7,A0A024R8T0,A0AVL6,AAB65421.1,AAB65422.1,AAC51632.1,AAC51633.1,AAC51634.1,AAI18917.1,AAI26412.1,AC087749,AF011375,AF011376,AJ251004,BC118916,BC126411,CAA36134.1,CAA36433.1,CAA37656.1,CAB002422,CAB005258,CAB61345.1,CCDS11727,CCDS11727.1,CCDS32736,CCDS32736.1,CCDS58599,CCDS58599.1,CD molecules,CD104,EAW89305.1,EAW89308.…	ITGB4
ITGB5	9606.ENSP00000296181	Integrin subunit beta 5; Integrin beta-5; Integrin alpha-V/beta-5 (ITGAV:ITGB5) is a receptor for fibronectin. It recognizes the sequence R-G-D in its ligand	https://smart.embl.de/smart/DDvec.cgi?smart=799:SIGNAL(1|24)+INB(35|463)+EGF(554|586)+Integrin_B_tail(635|719)+TRANS(720|742)+Integrin_b_cyt(743|790)+	3693,AAA52707.1,AAA59183.1,AAH06541.1,ABY87537.1,AGC09593.1,AK315429,B0LPF8,B2RD70,BAG37817.1,BC006541,CAA37188.1,CAB022050,CCDS3030,CCDS3030.1,CHEMBL2096675,D3DNA1,EAW79405.1,EAW79406.1,ENSG00000082781,ENSP00000296181,ENSP00000418079,ENSP00000418367,ENSP00000419198,ENSP00000420016,ENSP00000420814,ENSP00000476655,ENSP00000477230,ENSP00000477446,ENST00000296181,ENST00000460797,ENST00000461306,ENST…	ITGB5
ITGB6	9606.ENSP00000283249	Integrin subunit beta 6; Integrin beta-6; Integrin alpha-V/beta-6 is a receptor for fibronectin and cytotactin. It recognizes the sequence R-G-D in its ligands. Internalisation of integrin alpha-V/beta-6 via clathrin-mediated endocytosis promotes carcinoma cell invasion. ITGAV:ITGB6 acts as a receptor for fibrillin-1 (FBN1) and mediates R-G-D-dependent cell adhesion to FBN1	https://smart.embl.de/smart/DDvec.cgi?smart=788:SIGNAL(1|21)+INB(30|454)+EGF_like(451|491)+Pfam_EGF_2(544|574)+Pfam_EGF_2(583|614)+Integrin_B_tail(624|707)+TRANS(708|730)+Integrin_b_cyt(731|777)+	1LH9,3694,4UM8,4UM9,5FFG,5FFO,5NEM,5NER,5NET,5NEU,AAA36122.2,AAB23690.1,AAI21179.1,AAX93093.1,AAY24053.1,AC080166,AI1H,AK313944,B2R9W5,BAG36662.1,BC121178,C9JA97,CCDS2212,CCDS2212.1,CCDS63040,CCDS63040.1,CCDS74596,CCDS74596.1,CCDS74597,CCDS74597.1,CHEMBL2111416,E9PEE8,EAX11390.1,ENSG00000115221,ENSP00000283249,ENSP00000327878,ENSP00000332244,ENSP00000333858,ENSP00000386367,ENSP00000386477,ENSP000…	ITGB6
ITGB7	9606.ENSP00000267082	Integrin subunit beta 7; Integrin beta-7; Integrin alpha-4/beta-7 (Peyer patches-specific homing receptor LPAM-1) is an adhesion molecule that mediates lymphocyte migration and homing to gut-associated lymphoid tissue (GALT). Integrin alpha-4/beta-7 interacts with the cell surface adhesion molecules MADCAM1 which is normally expressed by the vascular endothelium of the gastrointestinal tract. Int…	https://smart.embl.de/smart/DDvec.cgi?smart=798:SIGNAL(1|19)+INB(50|476)+Pfam_EGF_2(605|635)+Integrin_B_tail(645|722)+TRANS(724|746)+Integrin_b_cyt(747|793)+	2BRQ,3695,3V4P,3V4V,A0A023IP89,A0A023IPD5,A0A023IQJ1,AAA36118.1,AAA59184.1,AAA59185.1,AAB21332.1,AAB23688.1,AAH15916.1,AGZ05124.1,AGZ05125.1,AGZ05126.1,AGZ05127.1,AGZ05128.1,AGZ05129.1,AGZ05130.1,AGZ05131.1,AGZ05132.1,AGZ05133.1,AGZ05134.1,AGZ05135.1,AGZ05136.1,AGZ05137.1,AGZ05138.1,AGZ05139.1,AGZ05140.1,AGZ05141.1,AGZ05142.1,AGZ05143.1,AGZ05144.1,AGZ05145.1,AGZ05146.1,AGZ05147.1,AGZ05148.1,AGZ05…	ITGB7
ITGB8	9606.ENSP00000222573	Integrin subunit beta 8; Integrin beta-8; Integrin alpha-V/beta-8 is a receptor for fibronectin	https://smart.embl.de/smart/DDvec.cgi?smart=769:SIGNAL(1|42)+INB(54|469)+EGF(552|584)+TRANS(682|704)+	3696,6DJP,A4D133,AAA36034.1,AAQ96845.1,AC004130,AK295044,B4DHD4,BAG58095.1,CCDS5370,CCDS5370.1,EAL24275.1,EAW93725.1,ENSG00000105855,ENSP00000222573,ENSP00000441561,ENST00000222573,ENST00000460204,ENST00000477859,ENST00000478974,ENST00000537992,HGNC:6163,HPA027796,HPA027797,Hs.592171,Hs.626227,Hs.645140,Hs.686110,ITB8_HUMAN,ITGB8,ITGB8-001,ITGB8-002,ITGB8-003,ITGB8-004,ITGB8-005,Integrin beta 8,I…	ITGB8
ITIH4	9606.ENSP00000266041	Inter-alpha-trypsin inhibitor heavy chain family member 4; Inter-alpha-trypsin inhibitor heavy chain H4; Type II acute-phase protein (APP) involved in inflammatory responses to trauma. May also play a role in liver development or regeneration	https://smart.embl.de/smart/DDvec.cgi?smart=930:VIT(19|148)+VWA(272|456)+Pfam_ITI_HC_C(766|930)+	3700,600710,AAD05198.1,AAF69610.1,AAI36393.1,AF119856,AK298412,B7Z545,B7ZKJ8,BAA07536.1,BAA07602.1,BAH12781.1,BC136392,CAB016676,CCDS2865,CCDS2865.1,CCDS54596,CCDS54596.1,D38535,D38595,E9PGN5,ENSG00000055955,ENSP00000266041,ENSP00000310180,ENSP00000340520,ENSP00000347195,ENSP00000384425,ENSP00000395634,ENSP00000401059,ENSP00000417824,ENSP00000418517,ENSP00000440036,ENSP00000443891,ENST00000266041…	ITIH4
ITSN1	9606.ENSP00000370719	Intersectin-1; Acts as guanine nucleotide exchange factor (GEF) specific for the CDC42 GTPase (By similarity). Adapter protein that may provide indirect link between the endocytic membrane traffic and the actin assembly machinery. May regulate the formation of clathrin-coated vesicles. Involved in endocytosis of integrin beta-1 (ITGB1) and transferrin receptor (TFR); internalization of ITGB1 as D…	https://smart.embl.de/smart/DDvec.cgi?smart=1721:EH(14|108)+EFh(258|286)+COIL(353|515)+COIL(565|663)+SH3(743|805)+SH3(916|970)+SH3(1005|1059)+SH3(1077|1137)+SH3(1158|1213)+RhoGEF(1241|1422)+PH(1463|1573)+C2(1597|1694)+	1KI1,2KGR,2KHN,3FIA,3QBV,4IIM,5HZI,5HZJ,5HZK,6453,6GBU,6H5T,A7XZY7,A7Y322,A8CTX8,A8CTY3,A8CTY7,A8CTZ0,A8D7D0,A8DCP3,AAC50592.1,AAC78610.1,AAC78611.1,AAC80437.1,AAD29952.1,AAD29953.1,AAD53183.1,AAI16187.1,AAI17561.1,AAN11307.1,AAP13099.1,AAT28305.1,AAT28306.1,AAT36645.1,AAT36646.1,ABD72328.1,ABG74695.1,ABG74697.1,ABG74698.1,ABV03351.1,ABV21755.1,ABV24866.1,ABV24867.1,ABV24868.1,ABV24869.1,ABV58335…	ITSN1
JAK2	9606.ENSP00000371067	Tyrosine-protein kinase JAK2; Non-receptor tyrosine kinase involved in various processes such as cell growth, development, differentiation or histone modifications. Mediates essential signaling events in both innate and adaptive immunity. In the cytoplasm, plays a pivotal role in signal transduction via its association with type I receptors such as growth hormone (GHR), prolactin (PRLR), leptin (…	https://smart.embl.de/smart/DDvec.cgi?smart=1132:B41(33|270)+SH2(397|487)+STYKc(545|805)+TyrKc(849|1123)+	2.7.10.1,2.7.10.2,2B7A,2W1I,2XA4,3717,3E62,3E63,3E64,3FUP,3IO7,3IOK,3JY9,3KCK,3KRR,3LPB,3Q32,3RVG,3TJC,3TJD,3UGC,3ZMM,4AQC,4BBE,4BBF,4C61,4C62,4D0W,4D0X,4D1S,4E4M,4E6D,4E6Q,4F08,4F09,4FVP,4FVQ,4FVR,4GFM,4GMY,4HGE,4IVA,4JI9,4JIA,4P7E,4YTC,4YTF,4YTH,4YTI,4Z32,4ZIM,5AEP,5CF4,5CF5,5CF6,5CF8,5HEZ,5I4N,5L3A,5TQ3,5TQ4,5TQ5,5TQ6,5TQ7,5TQ8,5USY,5USZ,5UT0,5UT1,5UT2,5UT3,5UT4,5UT5,5UT6,5WEV,5WIJ,5WIK,5WIL,5…	JAK2
JUN	9606.ENSP00000360266	Transcription factor AP-1; Transcription factor that recognizes and binds to the enhancer heptamer motif 5'-TGA[CG]TCA-3'. Promotes activity of NR5A1 when phosphorylated by HIPK3 leading to increased steroidogenic gene expression upon cAMP signaling pathway stimulation. Involved in activated KRAS-mediated transcriptional activation of USP28 in colorectal cancer (CRC) cells. Binds to the USP28 pro…	https://smart.embl.de/smart/DDvec.cgi?smart=331:Pfam_Jun(5|241)+BRLZ(250|314)+	1A02,1FOS,1JNM,1JUN,1S9K,1T2K,3725,5FV8,5T01,AAA59197.1,AAH06175.1,AAH09874.2,AAH68522.1,AAO22993.1,AAV38564.1,AL136985,AP-1,AP1,AY217548,Activator protein 1,BC002646,BC006175,BC009874,BC068522,BT019759,Basic leucine zipper proteins,CAB003801,CAB007780,CAC10201.1,CCDS610,CCDS610.1,CHEMBL4977,ENSG00000177606,ENSP00000314522,ENSP00000360266,ENST00000315531,ENST00000371222,HGNC:6204,Hs.525704,Hs.696…	JUN
JUP	9606.ENSP00000377508	Junction plakoglobin; Common junctional plaque protein. The membrane- associated plaques are architectural elements in an important strategic position to influence the arrangement and function of both the cytoskeleton and the cells within the tissue. The presence of plakoglobin in both the desmosomes and in the intermediate junctions suggests that it plays a central role in the structure and func…	https://smart.embl.de/smart/DDvec.cgi?smart=745:ARM(132|171)+ARM(172|214)+ARM(215|255)+ARM(256|297)+ARM(299|340)+ARM(341|381)+ARM(382|420)+ARM(422|464)+ARM(469|510)+ARM(511|572)+ARM(573|613)+ARM(614|654)+	278205,3728,3IFQ,AAA64895.1,AAG16727.1,AAH00441.2,AAH11865.1,AAO85780.1,AC109319,AF233882,AF306723,AJ249711,ARVD12,AY243535,Armadillo repeat containing,BAA09435.1,BC000441,BC011865,Beta catenins,C9J826,C9JK18,C9JKY1,C9JPI2,C9JTX4,CAA92522.1,CAB002139,CAC04246.1,CCDS11407,CCDS11407.1,CTNNG,Catenin gamma,D50808,DP3,DPIII,Desmoplakin III,Desmoplakin-3,EAW60762.1,ENSG00000173801,ENSP00000308144,ENSP0…	JUP
KALRN	9606.ENSP00000240874	Kalirin; Promotes the exchange of GDP by GTP. Activates specific Rho GTPase family members, thereby inducing various signaling mechanisms that regulate neuronal shape, growth, and plasticity, through their effects on the actin cytoskeleton. Induces lamellipodia independent of its GEF activity; Belongs to the protein kinase superfamily. CAMK Ser/Thr protein kinase family	https://smart.embl.de/smart/DDvec.cgi?smart=1663:SEC14(38|177)+SPEC(191|307)+SPEC(313|415)+SPEC(418|533)+SPEC(539|641)+SPEC(644|766)+COIL(858|889)+SPEC(893|1003)+SPEC(1133|1235)+RhoGEF(1285|1455)+PH(1469|1582)+	2.7.11.1,608128,8997,A8MSI4,AAC15791.1,AAH26865.1,AAH58015.1,AB011422,AC022336,AC069233,AC080008,AC112129,AC117401,AK125979,AK131379,AL137629,ARHGEF24,BAA76314.1,BAC86373.1,BAD18530.1,BC026865,BC058015,C9IYX8,C9IZQ6,C9J1B4,C9JQ37,CAB026456,CAB70850.1,CCDS3027,CCDS3027.1,CCDS3028,CCDS3028.1,CCDS82829,CHD5,CHDS5,DUET,DUO,E7EUZ8,EAW79410.1,EAW79412.1,EAW79423.1,EC 2.7.11.1,ENSG00000160145,ENSP000002…	KALRN
KDR	9606.ENSP00000263923	Vascular endothelial growth factor receptor 2; Tyrosine-protein kinase that acts as a cell-surface receptor for VEGFA, VEGFC and VEGFD. Plays an essential role in the regulation of angiogenesis, vascular development, vascular permeability, and embryonic hematopoiesis. Promotes proliferation, survival, migration and differentiation of endothelial cells. Promotes reorganization of the actin cytoske…	https://smart.embl.de/smart/DDvec.cgi?smart=1356:SIGNAL(1|19)+IG(38|119)+IG_like(135|218)+IG(231|325)+IGc2(343|405)+IG(430|548)+IG(556|662)+IGc2(679|744)+TRANS(763|785)+TyrKc(834|1160)+	1VR2,1Y6A,1Y6B,1YWN,2.7.10.1,2M59,2MET,2MEU,2OH4,2P2H,2P2I,2QU5,2QU6,2RL5,2X1W,2X1X,2XIR,3791,3B8Q,3B8R,3BE2,3C7Q,3CJF,3CJG,3CP9,3CPB,3CPC,3DTW,3EFL,3EWH,3KVQ,3S35,3S36,3S37,3U6J,3V2A,3V6B,3VHE,3VHK,3VID,3VNT,3VO3,3WZD,3WZE,4AG8,4AGC,4AGD,4ASD,4ASE,5EW3,5OYJ,6GQO,6GQP,6GQQ,A0A024RD88,A2RRS0,AAA59459.1,AAB88005.1,AAC16450.1,AAI31823.1,AC021220,AC111194,ACF47599.1,ACR78514.1,AF035121,AF063658,AK293…	KDR
KLF4	9606.ENSP00000363804	Krueppel-like factor 4; Transcription factor; can act both as activator and as repressor. Binds the 5'-CACCC-3' core sequence. Binds to the promoter region of its own gene and can activate its own transcription. Regulates the expression of key transcription factors during embryonic development. Plays an important role in maintaining embryonic stem cells, and in preventing their differentiation. R…	https://smart.embl.de/smart/DDvec.cgi?smart=479:ZnF_C2H2(396|420)+ZnF_C2H2(426|450)+ZnF_C2H2(456|478)+	9314,AAB48399.1,AAC03462.1,AAD42165.1,AAH29923.1,AAH30811.1,ABG25917.1,AF022184,AF105036,AK095134,AK313489,AL359552,AL360218,B2R8S4,B3KT79,B7ZBT1,B7ZBT2,BAG36271.1,BAG52991.1,BC029923,BC030811,CAI12254.2,CCDS6770,CCDS6770.2,CCO02787.1,CCO02788.1,CCO02799.1,DQ658241,EAW59020.1,EAW59021.1,ENSG00000136826,ENSP00000259349,ENSP00000326417,ENSP00000363802,ENSP00000363803,ENSP00000363804,ENSP00000396294…	KLF4
KRIT1	9606.ENSP00000378015	Krev interaction trapped protein 1; Component of the CCM signaling pathway which is a crucial regulator of heart and vessel formation and integrity (By similarity). Negative regulator of angiogenesis. Inhibits endothelial proliferation, apoptosis, migration, lumen formation and sprouting angiogenesis in primary endothelial cells. Promotes AKT phosphorylation in a NOTCH-dependent and independent m…	https://smart.embl.de/smart/DDvec.cgi?smart=736:Pfam_NUDIX_5(22|198)+ANK(287|316)+ANK(320|350)+ANK(354|384)+B41(416|640)+	3U7D,4DX8,4DXA,4HDO,4HDQ,4JIF,4TKN,5D68,889,A4D1F7,A6NNU0,AAB58582.1,AAC01535.1,AAG10220.2,AAG47774.1,AAH94684.1,AAH98442.1,AAM19465.1,AAQ94072.1,AAS07420.1,AAY25568.1,AF296765,AF310133,AF388384,AJ294850,AK055305,AK056537,AY380057,AY993945,Ankyrin repeat domain containing,BAG51497.1,BAG51741.1,BC094684,BC098442,C9J3W7,C9J718,C9JBN7,C9JD81,C9JEW7,C9JF32,C9JI47,C9JIY2,C9JJM9,C9JSG7,C9JXI9,CAC17608.…	KRIT1
LAMA5	9606.ENSP00000252999	Laminin subunit alpha-5; Binding to cells via a high affinity receptor, laminin is thought to mediate the attachment, migration and organization of cells into tissues during embryonic development by interacting with other extracellular matrix components	https://smart.embl.de/smart/DDvec.cgi?smart=3695:SIGNAL(1|35)+LamNT(39|298)+EGF_Lam(300|356)+EGF_Lam(359|426)+EGF_Lam(429|471)+EGF_Lam(494|538)+EGF_Lam(541|584)+EGF_Lam(587|629)+EGF_Lam(632|674)+EGF_Lam(677|720)+EGF_Lam(724|773)+EGF_Lam(776|826)+EGF_Lam(829|873)+EGF_Lam(1438|1481)+EGF_like(1484|1525)+EGF_Lam(1528|1574)+EGF_Lam(1577|1625)+LamB(1688|1818)+Pfam_Laminin_EGF(1825|1859)+EGF_Lam(1864|19…	3911,5XAU,AAM12527.1,AB010099,AB011105,AB067494,AF443072,BAA25459.1,BAA31347.1,BAB67800.1,CAB09137.1,CAC22310.1,CCDS33502,CCDS33502.1,ENSG00000130702,ENSP00000252999,ENSP00000279085,ENSP00000324023,ENSP00000359711,ENSP00000359725,ENSP00000359726,ENSP00000373939,ENSP00000373940,ENSP00000420069,ENSP00000433260,ENSP00000481814,ENST00000252999,ENST00000279085,ENST00000318954,ENST00000370677,ENST00000…	LAMA5
LAT	9606.ENSP00000378845	Linker for activation of t-cells family member 1; Linker for activation of T cells	https://smart.embl.de/smart/DDvec.cgi?smart=269:Pfam_LAT(37|269)+	27040,A0A024QZD6,AAC39636.1,AAC39637.1,AAH11563.1,AC109460,AF036905,AF036906,AJ223280,B7WPI0,BC011563,C7C5T5,C7C5T6,C7C5T7,CAA11218.1,CAB002223,CAB012978,CBA11532.1,CBA11533.1,CBA11534.1,CCDS10647,CCDS10647.1,CCDS32425,CCDS32425.1,CCDS45455,CCDS45455.1,CCDS53999,CCDS53999.1,CH471267,CHEMBL5779,EAW52027.1,EAW52028.1,EAW52029.1,EAW52030.1,ENSG00000213658,ENSP00000346441,ENSP00000354119,ENSP00000378…	LAT
LCK	9606.ENSP00000337825	Tyrosine-protein kinase Lck; Non-receptor tyrosine-protein kinase that plays an essential role in the selection and maturation of developing T- cells in the thymus and in the function of mature T-cells. Plays a key role in T-cell antigen receptor (TCR)-linked signal transduction pathways. Constitutively associated with the cytoplasmic portions of the CD4 and CD8 surface receptors. Association of …	https://smart.embl.de/smart/DDvec.cgi?smart=509:SH3(64|120)+SH2(125|215)+TyrKc(245|494)+	1BHF,1BHH,1CWD,1CWE,1FBZ,1H92,1IJR,1KIK,1LCJ,1LCK,1LKK,1LKL,1Q68,1Q69,1QPC,1QPD,1QPE,1QPJ,1X27,2.7.10.1,2.7.10.2,2IIM,2OF2,2OF4,2OFU,2OFV,2OG8,2PL0,2ZM1,2ZM4,2ZYB,3932,3AC1,3AC2,3AC3,3AC4,3AC5,3AC8,3ACJ,3ACK,3AD4,3AD5,3AD6,3B2W,3BRH,3BYM,3BYO,3BYS,3BYU,3KMM,3KXZ,3LCK,3MPM,4C3F,4D8K,5MTM,5MTN,6H6A,6PDJ,AAA18225.1,AAA59501.1,AAA59502.1,AAA59503.1,AAC50287.1,AAF34794.1,AAH13200.1,AF228313,AJ865079,A…	LCK
LCN2	9606.ENSP00000362108	Neutrophil gelatinase-associated lipocalin; Iron-trafficking protein involved in multiple processes such as apoptosis, innate immunity and renal development. Binds iron through association with 2,5-dihydroxybenzoic acid (2,5- DHBA), a siderophore that shares structural similarities with bacterial enterobactin, and delivers or removes iron from the cell, depending on the context. Iron-bound form (…	https://smart.embl.de/smart/DDvec.cgi?smart=198:SIGNAL(1|20)+Pfam_Lipocalin(48|193)+	1DFV,1L6M,1NGL,1QQS,1X71,1X89,1X8U,24p3,3934,3BY0,3CBC,3CMP,3DSZ,3DTQ,3FW4,3FW5,3HWD,3HWE,3HWF,3HWG,3I0A,3K3L,3PEC,3PED,3T1D,3TF6,3TZS,3U03,3U0D,4GH7,4IAW,4IAX,4K19,4MVI,4MVK,4MVL,4QAE,4ZFX,4ZHC,4ZHD,4ZHF,4ZHG,4ZHH,5JR8,5KHP,5KIC,5KID,5MHH,5N47,5N48,5NKN,6GQZ,6GR0,6O5D,6QMU,A6NII8,AAD14168.1,AAH33089.1,AK301694,AK316217,B4DWV4,B7ZAA2,BAG63166.1,BAH14588.1,BC033089,CAA58127.1,CAA67574.1,CAB016549,…	LCN2
LCP2	9606.ENSP00000046794	Lymphocyte cytosolic protein 2; Involved in T-cell antigen receptor mediated signaling; SH2 domain containing	https://smart.embl.de/smart/DDvec.cgi?smart=533:SAM(12|78)+SH2(420|511)+	1H3H,1YWO,2EAP,2ROR,3937,76 kDa tyrosine phosphoprotein,A8KA25,AAC50135.1,AAH16618.1,AAP35937.1,AC034199,AK292890,BAF85579.1,BC016618,BT007273,CAB004574,CCDS47339,CCDS47339.1,E5RKA2,E7ESF6,EAW61479.1,ENSG00000043462,ENSP00000046794,ENSP00000317833,ENSP00000428871,ENSP00000430391,ENSP00000439178,ENST00000046794,ENST00000327080,ENST00000519149,ENST00000519594,ENST00000520322,ENST00000520344,ENST000…	LCP2
LEF1	9606.ENSP00000265165	Lymphoid enhancer-binding factor 1; Participates in the Wnt signaling pathway. Activates transcription of target genes in the presence of CTNNB1 and EP300. May play a role in hair cell differentiation and follicle morphogenesis. TLE1, TLE2, TLE3 and TLE4 repress transactivation mediated by LEF1 and CTNNB1. Regulates T-cell receptor alpha enhancer function. Binds DNA in a sequence-specific manner.…	https://smart.embl.de/smart/DDvec.cgi?smart=399:Pfam_CTNNB1_binding(1|213)+HMG(298|368)+	51176,A0A024RDI7,AAF13268.1,AAG01022.1,AAG26886.1,AAH40559.1,AAH50632.1,AAN06089.1,AC092539,AC097067,AC118062,AC123576,AF198532,AF288571,AF294627,AK294395,AK303143,AK303272,AL049409,AY129650,B4DG38,B4DZY5,B7Z8E2,BAG57649.1,BAG64247.1,BAH13928.1,BC040559,BC050632,CAB019405,CAH56421.1,CCDS3679,CCDS3679.1,CCDS47122,CCDS47122.1,CCDS47123,CCDS47123.1,CCDS54791,CCDS54791.1,D6RAB1,D6RID7,D6RIV1,DKFZP586…	LEF1
LGALS3	9606.ENSP00000254301	Galectin-3; Galactose-specific lectin which binds IgE. May mediate with the alpha-3, beta-1 integrin the stimulation by CSPG4 of endothelial cells migration. Together with DMBT1, required for terminal differentiation of columnar epithelial cells during early embryogenesis (By similarity). In the nucleus: acts as a pre-mRNA splicing factor. Involved in acute inflammatory responses including neutro…	https://smart.embl.de/smart/DDvec.cgi?smart=250:Gal-bind_lectin(122|247)+	137033,1A3K,1KJL,1KJR,2NMN,2NMO,2NN8,2XG3,35 kDa lectin,3958,3AYA,3AYC,3AYD,3AYE,3T1L,3T1M,3ZSJ,3ZSK,3ZSL,3ZSM,4BLI,4BLJ,4BM8,4JC1,4JCK,4LBJ,4LBK,4LBL,4LBM,4LBN,4LBO,4R9A,4R9B,4R9C,4R9D,4RL7,4XBN,5E88,5E89,5E8A,5EXO,5H9P,5H9R,5IUQ,5NF7,5NF9,5NFA,5NFB,5NFC,5OAX,5ODY,6B8K,6EOG,6EOL,6EXY,6EYM,6F2Q,6F6Y,6FK2,6FOF,6G0V,6H64,6I74,6I75,6I76,6I77,6I78,6QGE,6QGF,6QLN,6QLO,6QLP,6QLQ,6QLR,6QLS,6QLT,6QLU,6RH…	LGALS3
LGALS9	9606.ENSP00000378856	Galectin-9; Binds galactosides. Has high affinity for the Forssman pentasaccharide. Ligand for HAVCR2/TIM3. Binding to HAVCR2 induces T-helper type 1 lymphocyte (Th1) death. Also stimulates bactericidal activity in infected macrophages by causing macrophage activation and IL1B secretion which restricts intracellular bacterial growth (By similarity). Ligand for P4HB; the interaction retains P4HB a…	https://smart.embl.de/smart/DDvec.cgi?smart=355:GLECT(15|148)+Gal-bind_lectin(231|355)+	2EAK,2EAL,2YY1,2ZHK,2ZHL,2ZHM,2ZHN,3965,3LSD,3LSE,3NV1,3NV2,3NV3,3NV4,3WLU,3WV6,A0A024QZ02,A0A024QZ55,A7VJG6,AAI05943.1,AAI05945.1,AAI10341.1,AB003517,AB005894,AB006782,AB008492,AB040130,AC015688,AJ288083,AJ288084,AJ288085,AJ288086,AJ288087,AJ288088,AJ288089,AJ288090,AK223232,BAA22166.1,BAA31542.1,BAB83623.1,BAB83624.1,BAB83625.1,BAD96952.1,BAF76327.1,BAF76328.1,BC105942,BC105944,BC110340,CAA8892…	LGALS9
LGR4	9606.ENSP00000368516	Leucine-rich repeat-containing G-protein coupled receptor 4; Receptor for R-spondins that potentiates the canonical Wnt signaling pathway and is involved in the formation of various organs. Upon binding to R-spondins (RSPO1, RSPO2, RSPO3 or RSPO4), associates with phosphorylated LRP6 and frizzled receptors that are activated by extracellular Wnt receptors, triggering the canonical Wnt signaling p…	https://smart.embl.de/smart/DDvec.cgi?smart=951:SIGNAL(1|24)+LRRNT(28|61)+LRR(55|79)+LRR(80|103)+LRR_TYP(104|127)+LRR_TYP(128|151)+LRR(152|175)+LRR(176|199)+LRR_TYP(200|223)+LRR(224|246)+LRR_TYP(247|270)+LRR(272|294)+LRR(318|341)+LRR(343|363)+LRR(364|387)+LRR_TYP(388|411)+LRR(412|435)+Pfam_7tm_1(555|801)+	4KT1,4QXE,4QXF,55366,A6NCH3,AAF68989.1,AAH33039.1,AAK31153.1,AB209743,AC090597,AC100771,AF257182,AF346709,AF346710,AF346711,BAD92980.1,BC033039,BNMD17,CCDS31449,CCDS31449.1,E9PK51,EAW68285.1,EAW68286.1,ENSG00000205213,ENSP00000368516,ENSP00000374508,ENSP00000374509,ENSP00000416880,ENSP00000431650,ENST00000379214,ENST00000389858,ENST00000389859,ENST00000418214,ENST00000480977,ENST00000489910,ENST0…	LGR4
LIMK1	9606.ENSP00000336740	LIM domain kinase 1; Serine/threonine-protein kinase that plays an essential role in the regulation of actin filament dynamics. Acts downstream of several Rho family GTPase signal transduction pathways. Activated by upstream kinases including ROCK1, PAK1 and PAK4, which phosphorylate LIMK1 on a threonine residue located in its activation loop. LIMK1 subsequently phosphorylates and inactivates the…	https://smart.embl.de/smart/DDvec.cgi?smart=647:LIM(24|75)+LIM(83|137)+PDZ(176|258)+Pfam_Pkinase(339|604)+	2.7.11.1,3984,3S95,5HVJ,5HVK,5L6W,5NXC,AAB17545.1,AAB17546.1,AAC13885.1,AAC13886.1,AAD25742.1,AAS07436.1,AAS07437.1,AAS07438.1,AC005056,AF134379,AK300382,B7Z6I8,BAA05371.1,BAH13274.1,CCDS5563,CCDS5563.1,CCDS56491,CCDS56491.1,CHEMBL3836,D26309,D3DXF4,D3DXF5,E9PC47,EAW69620.1,EAW69621.1,EAW69622.1,EAW69623.1,EC 2.7.11.1,ENSG00000106683,ENSP00000265761,ENSP00000336740,ENSP00000347241,ENSP00000394098…	LIMK1
LOX	9606.ENSP00000231004	Protein-lysine 6-oxidase; Responsible for the post-translational oxidative deamination of peptidyl lysine residues in precursors to fibrous collagen and elastin. Regulator of Ras expression. May play a role in tumor suppression. Plays a role in the aortic wall architecture (By similarity); Belongs to the lysyl oxidase family	https://smart.embl.de/smart/DDvec.cgi?smart=417:SIGNAL(1|21)+Pfam_Lysyl_oxidase(213|414)+	1.4.3.13,4015,AAA16870.1,AAA59525.1,AAA59541.1,AAB21243.1,AAB23549.1,AAD02130.1,AAD10703.1,AAH74820.1,AAH74872.1,AAH89436.1,AAT10,ABO15004.1,AF039290,AF039291,AK297709,AK312269,AK315873,AK316309,B0AZT2,B2R5Q3,B4DN04,B7ZAJ4,BAF98764.1,BAG35200.1,BAG60066.1,BAH14680.1,BC074820,BC074872,BC089436,CCDS4129,CCDS4129.1,CHEMBL2249,D0PNI2,EAW48898.1,EC 1.4.3.13,EF094938,ENSG00000113083,ENSP00000231004,ENS…	LOX
LPXN	9606.ENSP00000431284	Leupaxin; Transcriptional coactivator for androgen receptor (AR) and serum response factor (SRF). Contributes to the regulation of cell adhesion, spreading and cell migration and acts as a negative regulator in integrin-mediated cell adhesion events. Suppresses the integrin-induced tyrosine phosphorylation of paxillin (PXN). May play a critical role as an adapter protein in the formation of the a…	https://smart.embl.de/smart/DDvec.cgi?smart=391:LIM(156|207)+LIM(215|266)+LIM(274|325)+LIM(333|384)+	1X3H,4XEF,4XEK,4XEV,9404,AAC16014.1,AAH19035.1,AF062075,AK223165,AK299264,AK300955,AK313306,AP001350,B2R8B4,B4DV71,B7Z5P7,BAD96885.1,BAG36111.1,BAG62583.1,BAH12983.1,BC019035,CAB046478,CAG38768.1,CCDS53635,CCDS53635.1,CCDS76407,CCDS7969,CCDS7969.1,CR536531,E9PNX9,EAW73808.1,ENSG00000110031,ENSP00000263845,ENSP00000378512,ENSP00000415638,ENSP00000431284,ENSP00000437094,ENSP00000461855,ENST00000263…	LPXN
LRP2	9606.ENSP00000263816	Low-density lipoprotein receptor-related protein 2; Multiligand endocytic receptor (By similarity). Acts together with CUBN to mediate endocytosis of high-density lipoproteins (By similarity). Mediates receptor-mediated uptake of polybasic drugs such as aprotinin, aminoglycosides and polymyxin B (By similarity). In the kidney, mediates the tubular uptake and clearance of leptin (By similarity). A…	https://smart.embl.de/smart/DDvec.cgi?smart=4655:SIGNAL(1|25)+LDLa(27|64)+LDLa(66|105)+EGF(107|143)+LDLa(146|181)+LDLa(182|219)+LDLa(221|258)+LDLa(265|303)+EGF(311|347)+EGF(351|386)+LY(415|458)+LY(459|501)+LY(502|548)+LY(549|591)+LY(593|635)+EGF(662|705)+LY(733|775)+LY(776|818)+LY(819|861)+LY(862|904)+LY(906|947)+EGF(973|1014)+LDLa(1025|1062)+LDLa(1066|1103)+LDLa(1108|1145)+EGF_like(1148|1184)+LD…	227290,2M0P,4036,AAB02882.1,AAB30825.1,AAB41649.1,AAC17129.2,AAX88965.1,AAY24266.1,AC008178,AF065440,CCDS2232,CCDS2232.1,DBS,E9PC35,ENSG00000081479,ENSP00000263816,ENSP00000328637,ENSP00000330068,ENSP00000330111,ENSP00000330244,ENSP00000330364,ENSP00000330749,ENSP00000330944,ENSP00000331254,ENSP00000333850,ENSP00000409813,ENSP00000438157,ENST00000263816,ENST00000327880,ENST00000328124,ENST0000032…	LRP2
LRP5	9606.ENSP00000294304	Low-density lipoprotein receptor-related protein 5; Component of the Wnt-Fzd-LRP5-LRP6 complex that triggers beta-catenin signaling through inducing aggregation of receptor- ligand complexes into ribosome-sized signalsomes. Cell-surface coreceptor of Wnt/beta-catenin signaling, which plays a pivotal role in bone formation. Plays a role in norrin (NDP) signal transduction. The Wnt-induced Fzd/LRP6…	https://smart.embl.de/smart/DDvec.cgi?smart=1615:SIGNAL(1|31)+LY(55|97)+LY(100|142)+LY(143|186)+LY(187|229)+LY(230|271)+EGF(298|337)+LY(365|407)+LY(408|450)+LY(451|494)+LY(495|537)+LY(538|578)+EGF(604|641)+LY(667|709)+LY(710|752)+LY(753|796)+LY(797|838)+LY(839|878)+EGF(905|942)+LY(969|1010)+LY(1013|1058)+LY(1059|1103)+LY(1104|1146)+LY(1147|1187)+EGF(1216|1254)+LDLa(1258|1297)+LDLa(1298|1334)+LDLa…	4041,AAC36467.1,AAC72791.1,AAI50596.1,AAK52433.1,AB017498,AF064548,AF077820,AF283320,AF283321,AP000807,AP002813,BAA33051.1,BC150595,BMND1,CAB013001,CCDS8181,CCDS8181.1,E9PHY1,EAW74705.1,ENSG00000162337,ENSP00000294304,ENSP00000365820,ENSP00000435315,ENSP00000436652,ENST00000294304,ENST00000376633,ENST00000528714,ENST00000528890,ENST00000529481,ENST00000529702,ENST00000529993,ENST00000533695,EVR1,…	LRP5
LRP6	9606.ENSP00000261349	Low-density lipoprotein receptor-related protein 6; Component of the Wnt-Fzd-LRP5-LRP6 complex that triggers beta-catenin signaling through inducing aggregation of receptor- ligand complexes into ribosome-sized signalsomes. Cell-surface coreceptor of Wnt/beta-catenin signaling, which plays a pivotal role in bone formation. The Wnt-induced Fzd/LRP6 coreceptor complex recruits DVL1 polymers to the …	https://smart.embl.de/smart/DDvec.cgi?smart=1613:SIGNAL(1|19)+LY(43|85)+LY(87|129)+LY(130|173)+LY(174|216)+LY(217|258)+EGF(285|324)+LY(352|394)+LY(395|437)+LY(438|481)+LY(482|524)+LY(525|565)+EGF(591|628)+LY(654|696)+LY(697|739)+LY(740|783)+LY(784|825)+LY(827|865)+EGF(892|930)+LY(957|999)+LY(1001|1048)+LY(1049|1093)+LY(1094|1136)+LY(1137|1177)+EGF(1206|1250)+LDLa(1248|1287)+LDLa(1288|1324)+LDLa(1…	3S2K,3S8V,3S8Z,3S94,3SOB,3SOQ,3SOV,4040,4A0P,4DG6,4NM5,4NM7,5AIR,5FWW,5GJE,6H15,6H16,AAC33006.1,AAI17137.1,AAI26406.1,AC007537,ADCAD2,AF074264,AK074543,B3KQA9,BAG51971.1,BC117136,BC126405,CAB004490,CCDS8647,CCDS8647.1,ENSG00000070018,ENSP00000261349,ENSP00000439765,ENSP00000442472,ENSP00000443239,ENSP00000445083,ENST00000261349,ENST00000535731,ENST00000538239,ENST00000540415,ENST00000540527,ENST0…	LRP6
LY96	9606.ENSP00000284818	Lymphocyte antigen 96; Binds bacterial lipopolysaccharide (LPS). Cooperates with TLR4 in the innate immune response to bacterial lipopolysaccharide (LPS), and with TLR2 in the response to cell wall components from Gram- positive and Gram-negative bacteria. Enhances TLR4-dependent activation of NF-kappa-B. Cells expressing both LY96 and TLR4, but not TLR4 alone, respond to LPS	https://smart.embl.de/smart/DDvec.cgi?smart=160:SIGNAL(1|18)+ML(34|153)+	1T2Z,23643,2E56,2E59,2Z65,3FXI,3ULA,4G8A,AAF89635.1,AAH20690.1,AB018549,AB446498,AC087672,AF168121,B3Y6A5,BAA78717.1,BAG55275.1,BC020690,CCDS56540,CCDS56540.1,CCDS6216,CCDS6216.1,CHEMBL3038513,E5RJJ7,ENSG00000154589,ENSP00000284818,ENSP00000430533,ENST00000284818,ENST00000518893,ESOP-1,ESOP1,HGNC:17156,HPA053060,Hs.726603,LY96,LY96-001,LY96-003,LY96_HUMAN,Ly-96,Lymphocyte antigen 96,MD-2,MD2,NM_0…	LY96
LYN	9606.ENSP00000428924	Lyn proto-oncogene, src family tyrosine kinase; Tyrosine-protein kinase Lyn; Non-receptor tyrosine-protein kinase that transmits signals from cell surface receptors and plays an important role in the regulation of innate and adaptive immune responses, hematopoiesis, responses to growth factors and cytokines, integrin signaling, but also responses to DNA damage and genotoxic agents. Functions prim…	https://smart.embl.de/smart/DDvec.cgi?smart=512:SH3(66|122)+SH2(127|217)+TyrKc(247|497)+	1W1F,1WA7,2.7.10.2,3A4O,4067,5XY1,6NMW,A0AVQ5,AAA59540.1,AAB50019.1,AAH59394.1,AAH68551.1,AAH75001.1,AAH75002.1,AAI26457.1,AAI26459.1,AC018607,AC046176,AK298677,B4DQ79,BAG60841.1,BC059394,BC068551,BC075001,BC075002,BC126456,BC126458,CAB004492,CCDS47859,CCDS47859.1,CCDS6162,CCDS6162.1,CHEMBL3905,E5RJ37,EC 2.7.10.2,ENSG00000254087,ENSP00000421267,ENSP00000422239,ENSP00000428313,ENSP00000428424,ENSP…	LYN
MADCAM1	9606.ENSP00000215637	Mucosal addressin cell adhesion molecule 1; Cell adhesion leukocyte receptor expressed by mucosal venules, helps to direct lymphocyte traffic into mucosal tissues including the Peyer patches and the intestinal lamina propria. It can bind both integrin alpha-4/beta-7 and L-selectin, regulating both the passage and retention of leukocytes. Isoform 2, lacking the mucin-like domain, may be specialize…	https://smart.embl.de/smart/DDvec.cgi?smart=382:SIGNAL(1|18)+IG(32|112)+Pfam_Adhes-Ig_like(113|224)+	1BQS,1GSM,4HBQ,4HC1,4HCR,4HD9,8174,A5PKV4,AAB02194.1,AAC13661.1,AAC51354.1,AAC62844.1,AAI37507.1,AAI37508.1,AAI42630.1,AAI44066.1,AAV33123.1,AC005775,AY732484,B2RPL9,BC137506,BC137507,BC142629,BC144065,CCDS12028,CCDS12028.1,CCDS12029,CCDS12029.1,CHEMBL4467,EAW61195.1,ENSG00000099866,ENSP00000215637,ENSP00000304247,ENSP00000346203,ENSP00000372130,ENSP00000372131,ENSP00000438655,ENSP00000443089,ENS…	MADCAM1
MAGI2	9606.ENSP00000346151	Membrane-associated guanylate kinase, WW and PDZ domain-containing protein 2; Seems to act as scaffold molecule at synaptic junctions by assembling neurotransmitter receptors and cell adhesion proteins. May play a role in regulating activin-mediated signaling in neuronal cells. Enhances the ability of PTEN to suppress AKT1 activation. Plays a role in nerve growth factor (NGF)-induced recruitment …	https://smart.embl.de/smart/DDvec.cgi?smart=1455:PDZ(26|101)+GuKc(107|291)+WW(303|335)+WW(349|381)+PDZ(434|510)+PDZ(613|683)+PDZ(786|862)+PDZ(929|1010)+PDZ(1155|1229)+	1UEP,1UEQ,1UEW,1UJV,1WFV,9863,A4D1C1,A7E2C3,AAC05370.1,AAC23438.1,AAC25530.1,AAC61488.1,AAC79151.1,AAD15413.2,AAF66080.1,AAI50278.1,AAP21886.1,AAP22360.1,AB014605,AC004547,AC004808,AC004945,AC004990,AC005246,AC006043,AC006324,AC006355,AC007237,AC007361,AC008071,AC073092,AC073200,AC074024,ACVRINP1,ACVRIP1,AF038563,AIP-1,AIP1,ARIP1,Atrophin-1 interacting protein 1,Atrophin-1-interacting protein 1,A…	MAGI2
MAP2K1	9606.ENSP00000302486	Dual specificity mitogen-activated protein kinase kinase 1; Dual specificity protein kinase which acts as an essential component of the MAP kinase signal transduction pathway. Binding of extracellular ligands such as growth factors, cytokines and hormones to their cell-surface receptors activates RAS and this initiates RAF1 activation. RAF1 then further activates the dual-specificity protein kina…	https://smart.embl.de/smart/DDvec.cgi?smart=393:COIL(19|59)+S_TKc(68|361)+	1S9J,2.7.12.2,2P55,3DV3,3DY7,3E8N,3EQB,3EQC,3EQD,3EQF,3EQG,3EQH,3EQI,3MBL,3ORN,3OS3,3PP1,3SLS,3V01,3V04,3VVH,3W8Q,3WIG,3ZLS,3ZLW,3ZLX,3ZLY,3ZM4,4AN2,4AN3,4AN9,4ANB,4ARK,4LMN,4MNE,4U7Z,4U80,4U81,5604,5BX0,5EYM,5HZE,5YT3,6NYB,6PP9,6Q0J,6Q0T,6U2G,A4QPA9,AAA36318.1,AAI37460.1,AAI39730.1,AC011276,AK291500,BAF84189.1,BC137459,BC139729,CAB003834,CCDS10216,CCDS10216.1,CFC3,CHEMBL2111351,EAW77765.1,EC 2.7…	MAP2K1
MAP2K4	9606.ENSP00000410402	Dual specificity mitogen-activated protein kinase kinase 4; Dual specificity protein kinase which acts as an essential component of the MAP kinase signal transduction pathway. Essential component of the stress-activated protein kinase/c-Jun N-terminal kinase (SAP/JNK) signaling pathway. With MAP2K7/MKK7, is the one of the only known kinase to directly activate the stress-activated protein kinase/…	https://smart.embl.de/smart/DDvec.cgi?smart=410:S_TKc(113|378)+	2.7.12.2,3ALN,3ALO,3VUT,6416,AAC24130.1,AAC41719.1,AAC50127.1,AAH36032.1,AAH60764.1,AAV38482.1,AAY22176.1,AC005244,AF070080,AF070081,AF070082,AF070083,AF070084,AF070085,AF070086,AF070087,AF070088,AF070089,AF070090,AK131544,AK313053,B2R7N7,B3KYB2,BAG35884.1,BAG54774.1,BC036032,BC060764,BT019676,CAB007751,CAG38801.1,CCDS11162,CCDS11162.1,CCDS62095,CCDS62095.1,CHEMBL2897,CR536564,D3DTS5,DQ015703,EAW…	MAP2K4
MAP3K1	9606.ENSP00000382423	Mitogen-activated protein kinase kinase kinase 1; Component of a protein kinase signal transduction cascade. Activates the ERK and JNK kinase pathways by phosphorylation of MAP2K1 and MAP2K4. May phosphorylate the MAPK8/JNK1 kinase. Activates CHUK and IKBKB, the central protein kinases of the NF- kappa-B pathway	https://smart.embl.de/smart/DDvec.cgi?smart=1512:RING(443|491)+S_TKc(1243|1508)+	2.7.11.25,4214,AAB05828.1,AAC97073.1,AF042838,CAB004500,CCDS43318,CCDS43318.1,CHEMBL3956,EC 2.7.11.25,ENSG00000095015,ENSP00000264777,ENSP00000382423,ENST00000264777,ENST00000399503,ENST00000469188,HGNC:6848,HPA046509,Hs.653654,Hs.719453,M3K1_HUMAN,MAP3K1,MAP3K1-001,MAP3K1-002,MAPK/ERK kinase kinase 1,MAPKKK1,MEK kinase 1,MEKK,MEKK 1,MEKK1,MEKK_1,Mitogen-activated protein kinase kinase kinase 1,M…	MAP3K1
MAP3K11	9606.ENSP00000309597	Mitogen-activated protein kinase kinase kinase 11; Activates the JUN N-terminal pathway. Required for serum-stimulated cell proliferation and for mitogen and cytokine activation of MAPK14 (p38), MAPK3 (ERK) and MAPK8 (JNK1) through phosphorylation and activation of MAP2K4/MKK4 and MAP2K7/MKK7. Plays a role in mitogen-stimulated phosphorylation and activation of BRAF, but does not phosphorylate BR…	https://smart.embl.de/smart/DDvec.cgi?smart=847:SH3(44|104)+TyrKc(117|376)+COIL(397|443)+	2.7.10.1,2.7.11.25,4296,5K26,5K28,6AQB,6CQ7,A0A024R5E6,AAA19647.1,AAA59859.1,AAH11263.1,AAH64543.1,AB209655,AK222781,AK299609,AK316032,AP001362,B4DS76,BAD92892.1,BAD96501.1,BAG61538.1,BAH14403.1,BC011263,BC064543,CAB010165,CCDS8107,CCDS8107.1,CHEMBL2708,E9PID4,E9PLB1,E9PRQ2,EAW74417.1,EAW74418.1,EC 2.7.11.25,ENSG00000173327,ENSP00000309597,ENSP00000431506,ENSP00000432068,ENSP00000433886,ENSP00000…	MAP3K11
MAP3K14	9606.ENSP00000482657	Mitogen-activated protein kinase kinase kinase 14; Lymphotoxin beta-activated kinase which seems to be exclusively involved in the activation of NF-kappa-B and its transcriptional activity. Promotes proteolytic processing of NFKB2/P100, which leads to activation of NF-kappa-B via the non- canonical pathway. Could act in a receptor-selective manner; Belongs to the protein kinase superfamily. STE S…	https://smart.embl.de/smart/DDvec.cgi?smart=947:Pfam_Pkinase_Tyr(401|651)+	2.7.11.25,4DN5,4G3D,4IDT,4IDV,9020,A8K2D8,AAH35576.1,ABC40733.1,AK290203,BAF82892.1,BC035576,CAA71306.1,CCDS74079,CCDS74079.1,CHEMBL5888,D3DX67,DQ314874,EAW51529.1,EAW51530.1,EC 2.7.11.25,ENSG00000006062,ENSP00000004891,ENSP00000310931,ENSP00000342059,ENSP00000366125,ENSP00000478552,ENSP00000480974,ENSP00000482657,ENST00000004891,ENST00000310259,ENST00000344686,ENST00000376926,ENST00000586644,ENS…	MAP3K14
MAP3K5	9606.ENSP00000351908	Mitogen-activated protein kinase kinase kinase 5; Serine/threonine kinase which acts as an essential component of the MAP kinase signal transduction pathway. Plays an important role in the cascades of cellular responses evoked by changes in the environment. Mediates signaling for determination of cell fate such as differentiation and survival. Plays a crucial role in the apoptosis signal transduc…	https://smart.embl.de/smart/DDvec.cgi?smart=1374:Pfam_DUF4071(165|545)+S_TKc(680|938)+COIL(1244|1285)+	2.7.11.25,2CLQ,3VW6,4217,4BF2,4BHN,4BIB,4BIC,4BID,4BIE,5ULM,5UOR,5UOX,5UP3,5V19,5V24,5VIL,5VIO,6E2M,6E2N,6E2O,6EJL,6OYT,6OYW,A6NIA0,AAC50894.1,AAH54503.1,AAH88829.1,AK294507,AL121933,ASK-1,ASK1,Apoptosis signal-regulating kinase 1,B4DGB2,BAA12684.2,BAG57723.1,BC054503,BC088829,CAB007824,CAI15470.1,CAI20176.1,CCDS5179,CCDS5179.1,CHEMBL5285,D84476,EC 2.7.11.25,ENSG00000197442,ENSP00000348104,ENSP00…	MAP3K5
MAP3K7	9606.ENSP00000358335	Mitogen-activated protein kinase kinase kinase 7; Serine/threonine kinase which acts as an essential component of the MAP kinase signal transduction pathway. Plays an important role in the cascades of cellular responses evoked by changes in the environment. Mediates signal transduction of TRAF6, various cytokines including interleukin-1 (IL-1), transforming growth factor-beta (TGFB), TGFB-related…	https://smart.embl.de/smart/DDvec.cgi?smart=606:Pfam_Pkinase(36|285)+COIL(528|593)+	2.7.11.25,2EVA,2YIY,4GS6,4L3P,4L52,4L53,4O91,5E7R,5GJD,5GJF,5GJG,5J7S,5J8I,5J9L,5JGA,5JGB,5JGD,5JH6,5JK3,5V5N,6885,AAF27652.1,AAH17715.1,AB009356,AB009357,AB009358,ABC40734.1,AF218074,AK315774,AL050393,AL121837,AL121964,B2RE27,BAA25025.1,BAA25026.1,BAA25027.2,BAG38124.1,BC017715,CAB43687.2,CAI19609.1,CAI19610.1,CAI19611.1,CAI19612.1,CAI23530.1,CAI23531.1,CAI23532.1,CAI23533.1,CCDS5027,CCDS5027.1,…	MAP3K7
MAPK8	9606.ENSP00000378974	Mitogen-activated protein kinase 8/9/10 (c-jun n-terminal kinase); Mitogen-activated protein kinase 8; Serine/threonine-protein kinase involved in various processes such as cell proliferation, differentiation, migration, transformation and programmed cell death. Extracellular stimuli such as proinflammatory cytokines or physical stress stimulate the stress-activated protein kinase/c-Jun N-termina…	https://smart.embl.de/smart/DDvec.cgi?smart=427:S_TKc(26|321)+	1UKH,1UKI,2.7.11.1,2.7.11.24,2G01,2GMX,2H96,2NO3,2XRW,2XS0,3ELJ,3O17,3O2M,3PZE,3V3V,3VUD,3VUG,3VUH,3VUI,3VUK,3VUL,3VUM,4AWI,4E73,4G1W,4HYS,4HYU,4IZY,4L7F,4QTD,4UX9,4YR8,5599,5LEN,5LW1,6F5E,A1L4K2,A6NF29,AAA36131.1,AAC50607.1,AAC50610.1,AAC50611.1,AAI30571.1,AAI30573.1,AAI44064.1,AB451231,AB451271,AB451398,ABB29981.1,AC016397,AC074325,AK292523,B5BTZ5,B7ZLV4,BAF85212.1,BAG70045.1,BAG70085.1,BAG7021…	MAPK8
MCF2	9606.ENSP00000430276	MCF.2 cell line derived transforming sequence; Proto-oncogene DBL; Guanine nucleotide exchange factor (GEF) that modulates the Rho family of GTPases. Promotes the conversion of some member of the Rho family GTPase from the GDP-bound to the GTP-bound form. Isoform 1 exhibits no activity toward RHOA, RAC1 or CDC42. Isoform 2 exhibits decreased GEF activity toward CDC42. Isoform 3 exhibits a weak bu…	https://smart.embl.de/smart/DDvec.cgi?smart=1001:SEC14(2|145)+SPEC(281|382)+RhoGEF(575|750)+PH(781|887)+	4168,AAA52172.1,AB085901,AB085902,AK296488,AK302957,AK316416,AL033403,AL117234,ARHGEF21,B7Z3Y5,B7Z869,B7ZAV1,BAC41200.1,BAC41201.1,BAH12371.1,BAH13855.1,BAH14787.1,CAA21955.1,CAA31069.1,CAA31617.1,CAB010423,CAB55301.1,CAI42107.1,CAI42108.1,CCDS14667,CCDS14667.1,CCDS48175,CCDS48175.1,CCDS55514,CCDS55514.1,CCDS55515,CCDS55515.1,CCDS55516,CCDS55516.1,CCDS55517,CCDS55517.1,DBL,DBL-transforming protei…	MCF2
MCF2L	9606.ENSP00000440374	MCF.2 cell line derived transforming sequence like; Guanine nucleotide exchange factor DBS; Guanine nucleotide exchange factor that catalyzes guanine nucleotide exchange on RHOA and CDC42, and thereby contributes to the regulation of RHOA and CDC42 signaling pathways (By similarity). Seems to lack activity with RAC1. Becomes activated and highly tumorigenic by truncation of the N-terminus (By sim…	https://smart.embl.de/smart/DDvec.cgi?smart=1125:SEC14(45|191)+SPEC(324|425)+COIL(477|499)+RhoGEF(605|780)+PH(800|917)+SH3(1028|1085)+	23263,A2A2X1,A2A2X2,A2A3G6,A2A3G7,A2A3G8,A2A3H1,A2A639,A2A640,AAH11853.1,AAH20208.1,AB002360,AB116074,AB116075,AK295047,AK295670,AK315969,AL162454,AL596093,ARHGEF14,B4DHD6,B4DIL6,B7Z9K4,B7ZBR9,B8ZZI2,BAA20817.1,BAD08351.1,BAD08352.1,BAG58097.1,BAG58528.1,BAH14340.1,BC011853,BC020208,CAH70243.1,CAH70244.2,CAH70245.1,CAI39523.1,CAI39524.2,CAI39525.1,CAI39869.1,CAI39870.2,CAI39871.1,CAI41383.1,CAI41…	MCF2L
MED12	9606.ENSP00000363193	Mediator of RNA polymerase II transcription subunit 12; Component of the Mediator complex, a coactivator involved in the regulated transcription of nearly all RNA polymerase II-dependent genes. Mediator functions as a bridge to convey information from gene-specific regulatory proteins to the basal RNA polymerase II transcription machinery. Mediator is recruited to promoters by direct interactions…	https://smart.embl.de/smart/DDvec.cgi?smart=2177:Med12(101|161)+Pfam_Med12-LCEWAV(286|757)+Pfam_Med12-PQL(1819|2022)+COIL(2080|2125)+	9968,AAB91440.1,AAC83163.1,AAD22033.1,AAD44162.1,AB102551,AB102552,AB102553,AB102554,AB102555,AB102556,AB102557,AB102558,AB102559,AB102560,AB102561,AB102562,AB102563,AB102564,AB102565,AB102566,AB102567,AB102568,AB102569,AB102570,AB102581,AB102582,AB102583,AB102584,AB102585,AB102586,AB102587,AB102588,AB102589,AB102590,AB102591,AB102592,AB102593,AB102594,AB102595,AB102596,AB102597,AB102598,AB102599…	MED12
MEPE	9606.ENSP00000416984	Matrix extracellular phosphoglycoprotein; Promotes renal phosphate excretion and modulates mineralization; SIBLING family	https://smart.embl.de/smart/DDvec.cgi?smart=525:SIGNAL(1|16)+Pfam_Osteoregulin(97|256)+	56955,A0A024RDD1,A1A4X9,A8MTA3,AAI28159.1,AAK70343.1,ABI64294.1,AF325916,AJ276396,BC128158,CAB97250.1,CCDS3625,CCDS3625.1,CCDS54776,CCDS54776.1,CCDS77940,D2CFR4,D6RAC8,D6RFW6,DQ854717,EAX06001.1,EAX06002.1,EAX06003.1,ENSG00000152595,ENSP00000282480,ENSP00000316530,ENSP00000349050,ENSP00000354341,ENSP00000378534,ENSP00000416984,ENSP00000421430,ENSP00000422747,ENSP00000443491,ENSP00000445423,ENSP00…	MEPE
MET	9606.ENSP00000317272	Hepatocyte growth factor receptor; Receptor tyrosine kinase that transduces signals from the extracellular matrix into the cytoplasm by binding to hepatocyte growth factor/HGF ligand. Regulates many physiological processes including proliferation, scattering, morphogenesis and survival. Ligand binding at the cell surface induces autophosphorylation of MET on its intracellular domain that provides…	https://smart.embl.de/smart/DDvec.cgi?smart=1408:SIGNAL(1|24)+Sema(52|496)+PSI(519|562)+IPT(562|655)+IPT(656|739)+IPT(741|854)+IPT(856|952)+TyrKc(1096|1355)+	142333,142380,1FYR,1R0P,1R1W,1SHY,1SSL,1UX3,2.7.10.1,2G15,2RFN,2RFS,2UZX,2UZY,2WD1,2WGJ,2WKM,3A4P,3BUX,3C1X,3CCN,3CD8,3CE3,3CTH,3CTJ,3DKC,3DKF,3DKG,3EFJ,3EFK,3F66,3F82,3I5N,3L8V,3LQ8,3Q6U,3Q6W,3QTI,3R7O,3RHK,3U6H,3U6I,3VW8,3ZBX,3ZC5,3ZCL,3ZXZ,3ZZE,4233,4AOI,4AP7,4DEG,4DEH,4DEI,4EEV,4GG5,4GG7,4IWD,4K3J,4KNB,4MXC,4O3T,4O3U,4R1V,4R1Y,4XMO,4XYF,5DG5,5EOB,5EYC,5EYD,5HLW,5HNI,5HO6,5HOA,5HOR,5HTI,5LSP,5…	MET
MFGE8	9606.ENSP00000268150	Milk fat globule egf and factor v/viii domain containing; Lactadherin; Plays an important role in the maintenance of intestinal epithelial homeostasis and the promotion of mucosal healing. Promotes VEGF-dependent neovascularization (By similarity). Contributes to phagocytic removal of apoptotic cells in many tissues. Specific ligand for the alpha-v/beta-3 and alpha-v/beta-5 receptors. Also binds …	https://smart.embl.de/smart/DDvec.cgi?smart=387:SIGNAL(1|23)+EGF(26|67)+FA58C(69|225)+FA58C(229|387)+	4240,AAB19771.1,AAC50549.1,AAH03610.1,AAN08508.1,AAP35594.1,AC067805,AK222735,AK223182,AK312640,AY141974,B2R6M7,BA46,BAD96455.1,BAD96902.1,BAG35524.1,BC003610,BT006948,BX537974,Breast epithelial antigen BA46,CAB002753,CAD97938.1,CCDS10347,CCDS10347.1,CCDS45345,CCDS45345.1,CCDS81918,EAX02026.1,EDIL1,ENSG00000140545,ENSP00000268150,ENSP00000268151,ENSP00000314328,ENSP00000442386,ENSP00000444332,ENS…	MFGE8
MGP	9606.ENSP00000228938	Matrix Gla protein; Gla domain containing	https://smart.embl.de/smart/DDvec.cgi?smart=128:SIGNAL(1|21)+GLA(56|121)+	4256,A0A024RAX0,A0M8W5,AAB53765.1,AAB53766.1,AAH05272.1,AAH70314.1,AAH93078.1,AAP35379.1,AAT08173.1,AAY16978.1,AK312029,AY542304,B2R519,BAG34966.1,BC005272,BC070314,BC093078,BT006733,CAA30287.1,CAA37418.1,CAG29354.1,CCDS53752,CCDS53752.1,CCDS8669,CCDS8669.1,CR450358,DQ004248,EAW96333.1,EAW96334.1,ENSG00000111341,ENSP00000228938,ENSP00000445436,ENSP00000445907,ENST00000228938,ENST00000507170,ENST0…	MGP
MLLT4	9606.ENSP00000375960	Afadin; Belongs to an adhesion system, probably together with the E-cadherin-catenin system, which plays a role in the organization of homotypic, interneuronal and heterotypic cell-cell adherens junctions (AJs). Nectin- and actin-filament-binding protein that connects nectin to the actin cytoskeleton	https://smart.embl.de/smart/DDvec.cgi?smart=1743:RA(39|133)+COIL(145|174)+RA(245|347)+FHA(409|461)+DIL(769|875)+PDZ(1000|1076)+COIL(1391|1431)+COIL(1578|1650)+	1T2M,1XZ9,2AIN,2EXG,4301,5A6C,AAC50059.1,AAH14505.1,AB011399,AB209420,AF-6,AF6,AFAD_HUMAN,AFDN,AL009178,AL049698,AL161973,AL731868,ALL1-fused gene from chromosome 6 protein,Afadin,Afadin adherens junction formation factor,BAA32483.1,BAA32484.1,BAA32485.1,BAD92657.1,BC014505,CAB013496,CAB82312.1,CAI20900.1,CAI20902.1,CAI40824.1,CAI40826.1,CAI42812.1,CAI42814.1,CCDS47517.1,CCDS75553.1,E9PFY5,EAW474…	MLLT4
MMP14	9606.ENSP00000308208	Matrix metalloproteinase-14; Endopeptidase that degrades various components of the extracellular matrix such as collagen. Activates progelatinase A. Essential for pericellular collagenolysis and modeling of skeletal and extraskeletal connective tissues during development (By similarity). May be involved in actin cytoskeleton reorganization by cleaving PTK7. Acts as a positive regulator of cell gr…	https://smart.embl.de/smart/DDvec.cgi?smart=582:SIGNAL(1|23)+Pfam_PG_binding_1(36|88)+ZnMc(115|285)+HX(323|366)+HX(368|412)+HX(415|461)+HX(463|508)+Pfam_DUF3377(512|582)+	1BQQ,1BUV,2MQS,3.4.24.80,3C7X,3MA2,3X23,4323,4P3C,4P3D,4QXU,5H0U,6CLZ,6CM1,A8K5L0,AAA83770.1,AAH64803.1,AAV40837.1,AK291325,AY795074,BAA05519.1,BAF84014.1,BC064803,CAA58519.1,CAA62432.1,CAA88372.1,CAB009918,CCDS9577,CCDS9577.1,CHEMBL3869,D26512,EC 3.4.24.80,ENSG00000157227,ENSP00000287928,ENSP00000308208,ENSP00000326989,ENSP00000344806,ENSP00000346201,ENSP00000347867,ENSP00000349626,ENSP000004469…	MMP14
MMP2	9606.ENSP00000219070	Matrix metalloproteinase-2 (gelatinase a); 72 kDa type IV collagenase; Ubiquitinous metalloproteinase that is involved in diverse functions such as remodeling of the vasculature, angiogenesis, tissue repair, tumor invasion, inflammation, and atherosclerotic plaque rupture. As well as degrading extracellular matrix proteins, can also act on several nonmatrix proteins such as big endothelial 1 and …	https://smart.embl.de/smart/DDvec.cgi?smart=660:SIGNAL(1|29)+Pfam_PG_binding_1(43|97)+FN2(226|274)+FN2(284|332)+FN2(342|390)+HX(475|518)+HX(520|563)+HX(568|615)+HX(617|660)+	1CK7,1CXW,1EAK,1GEN,1GXD,1HOV,1J7M,1KS0,1QIB,1RTG,3.4.24.24,3AYU,4313,605156,72 kDa gelatinase,72 kDa type IV collagenase,A0A024R6R4,AAA35701.1,AAA52027.1,AAA52028.1,AAH02576.1,AAU10089.1,ABD38929.1,AC007336,AC092722,AK301536,AK310314,AK312711,AY738117,B2R6U1,B4DWH3,BAG35588.1,BAG63035.1,BC002576,CAB002788,CCDS10752,CCDS10752.1,CCDS45487,CCDS45487.1,CCDS76869,CLG4,CLG4A,DQ385623,E9PE45,EAW82824.1…	MMP2
MMP3	9606.ENSP00000299855	Matrix metalloproteinase-3 (stromelysin 1, progelatinase); Stromelysin-1; Can degrade fibronectin, laminin, gelatins of type I, III, IV, and V; collagens III, IV, X, and IX, and cartilage proteoglycans. Activates procollagenase; Belongs to the peptidase M10A family	https://smart.embl.de/smart/DDvec.cgi?smart=477:SIGNAL(1|17)+Pfam_PG_binding_1(27|87)+ZnMc(105|265)+HX(296|338)+HX(340|383)+HX(388|435)+HX(437|477)+	1B3D,1B8Y,1BIW,1BM6,1BQO,1C3I,1C8T,1CAQ,1CIZ,1CQR,1D5J,1D7X,1D8F,1D8M,1G05,1G49,1G4K,1HFS,1HY7,1M1W,1OO9,1QIA,1QIC,1SLM,1SLN,1UEA,1UMS,1UMT,1USN,2D1O,2JNP,2JT5,2JT6,2SRT,2USN,3.4.24.17,3OHL,3OHO,3USN,4314,4DPE,4G9L,4JA1,6MAV,6N9D,AAA36321.1,AAB36942.1,AAH69676.1,AAH69716.1,AAH74815.1,AAH74869.1,AAI05955.1,AAI07491.1,AAI07492.1,AAK95247.1,AF405705,AK223283,AK223291,AK313310,B2R8B8,BAD97003.1,BAD97…	MMP3
MMP7	9606.ENSP00000260227	Matrix metalloproteinase-7 (matrilysin, uterine); Matrilysin; Degrades casein, gelatins of types I, III, IV, and V, and fibronectin. Activates procollagenase; M10 matrix metallopeptidases	https://smart.embl.de/smart/DDvec.cgi?smart=267:SIGNAL(1|17)+Pfam_PG_binding_1(28|82)+ZnMc(100|260)+	1MMP,1MMQ,1MMR,2DDY,2MZE,2MZH,2MZI,2Y6C,2Y6D,3.4.24.23,4316,5UE2,5UE5,A5GZ72,AAC37543.1,AAH03635.1,AAV40839.1,ABD92799.1,AY795972,BC003635,CAA30678.1,CAA77942.1,CAB025869,CCDS8317,CCDS8317.1,CHEMBL4073,DQ399600,EC 3.4.24.23,ENSG00000137673,ENSP00000260227,ENST00000260227,ENST00000531200,ENST00000533366,HGNC:7174,L22519,L22520,L22521,L22522,L22523,L22524,M10 matrix metallopeptidases,M10.008,MMP-7,…	MMP7
MMP9	9606.ENSP00000361405	Matrix metalloproteinase-9; May play an essential role in local proteolysis of the extracellular matrix and in leukocyte migration. Could play a role in bone osteoclastic resorption. Cleaves KiSS1 at a Gly-|-Leu bond. Cleaves type IV and type V collagen into large C-terminal three quarter fragments and shorter N-terminal one quarter fragments. Degrades fibronectin but not laminin or Pz-peptide; M…	https://smart.embl.de/smart/DDvec.cgi?smart=707:SIGNAL(1|19)+Pfam_PG_binding_1(38|94)+FN2(223|271)+FN2(281|329)+FN2(340|388)+HX(521|565)+HX(567|608)+HX(613|659)+HX(661|704)+	1GKC,1GKD,1ITV,1L6J,1LKG,2OVX,2OVZ,2OW0,2OW1,2OW2,3.4.24.35,4318,4H1Q,4H2E,4H3X,4H82,4HMA,4JIJ,4JQG,4WZV,4XCT,5CUH,5I12,5TH6,5TH9,5UE3,5UE4,67 kDa matrix metalloproteinase-9,6ESM,82 kDa matrix metalloproteinase-9,92 kDa gelatinase,92 kDa type IV collagenase,AAA51539.1,AAH06093.1,AAM97934.1,ABA03169.1,AF538844,AK313137,AL162458,B2R7V9,BAA20967.1,BAG35956.1,BC006093,CAB000348,CAC10459.1,CCDS13390,C…	MMP9
MSN	9606.ENSP00000353408	Moesin; Probably involved in connections of major cytoskeletal structures to the plasma membrane. May inhibit herpes simplex virus 1 infection at an early stage. Plays a role in regulating the proliferation, migration, and adhesion of human lymphoid cells and participates in immunologic synapse formation; FERM domain containing	https://smart.embl.de/smart/DDvec.cgi?smart=577:B41(1|206)+FERM_C(210|299)+Pfam_ERM(338|577)+	157920,1E5W,1EF1,1SGH,4478,AAA36322.1,AAH17293.1,ACJ13690.1,AL391690,BC017293,CAB010898,CAB047336,CAB047338,CAB46379.1,CCDS14382,CCDS14382.1,EAX05398.1,ENSG00000147065,ENSP00000275995,ENSP00000316368,ENSP00000353408,ENSP00000379393,ENSP00000477441,ENST00000275995,ENST00000315200,ENST00000360270,ENST00000396084,ENST00000429601,ENST00000439474,ENST00000447323,ENST00000609205,ENST00000609672,EU79463…	MSN
MSX2	9606.ENSP00000239243	Homeobox protein MSX-2; Acts as a transcriptional regulator in bone development. Represses the ALPL promoter activity and antogonizes the stimulatory effect of DLX5 on ALPL expression during osteoblast differentiation. Probable morphogenetic role. May play a role in limb-pattern formation. In osteoblasts, suppresses transcription driven by the osteocalcin FGF response element (OCFRE). Binds to th…	https://smart.embl.de/smart/DDvec.cgi?smart=267:HOX(142|204)+	4488,AAB33867.1,AAB42178.1,AAD14169.1,AAH15509.1,AAP88816.1,AC117531,BAA03611.1,BAA06549.1,BAA13949.1,BC015509,BT009814,CAA49156.1,CCDS4392,CCDS4392.1,CRS2,D14970,D26145,D31771,D3DQN1,D6RIS4,D89377,EAW61381.1,EAW61382.1,ENSG00000120149,ENSP00000239243,ENSP00000427425,ENST00000239243,ENST00000507785,FPP,HGNC:7392,HOX8,HPA005652,Homeobox protein Hox-8,Homeobox protein MSX,Homeobox protein MSX-2,Hs.…	MSX2
MUC1	9606.ENSP00000484824	Mucin-1; The alpha subunit has cell adhesive properties. Can act both as an adhesion and an anti-adhesion protein. May provide a protective layer on epithelial cells against bacterial and enzyme attack; CD molecules	https://smart.embl.de/smart/DDvec.cgi?smart=484:SIGNAL(1|23)+SEA(263|381)+TRANS(388|410)+	1SM3,2ACM,2FO4,4582,5T6P,5T78,6FZQ,6FZR,A5YRU5,A5YRU8,A5YRV0,A5YRV1,A5YRV2,A5YRV3,A6ZID9,A6ZIE0,A6ZIE2,A6ZIE3,A6ZIE4,A6ZIE6,A6ZIE7,AAA35757.1,AAA35804.1,AAA35805.1,AAA35806.1,AAA35807.1,AAA36336.1,AAA57348.1,AAA59874.1,AAA59876.1,AAA60019.1,AAB53150.1,AAB59612.1,AAD10856.1,AAD10857.1,AAD10858.1,AAD14369.1,AAD14376.1,AAD27842.1,AAI20975.1,AAI20976.1,AAK30142.1,AAP97013.1,AAP97015.1,AAP97016.1,AAP9…	MUC1
MX1	9606.ENSP00000381601	Interferon-induced GTP-binding protein Mx1; Interferon-induced dynamin-like GTPase with antiviral activity against a wide range of RNA viruses and some DNA viruses. Its target viruses include negative-stranded RNA viruses and HBV through binding and inactivation of their ribonucleocapsid. May also antagonize reoviridae and asfarviridae replication. Inhibits thogoto virus (THOV) replication by pre…	https://smart.embl.de/smart/DDvec.cgi?smart=662:DYNc(46|289)+GED(569|660)+	3LJB,3SZR,3ZYS,4599,4P4S,4P4T,4P4U,5GTM,AAA36337.1,AAA36458.1,AAD43063.1,AAH14222.2,AAH32602.1,AAO31807.1,AF135187,AK096355,AK315465,AL773577,AP001610,AY186254,B2RDA5,B3KU10,BAG37852.1,BAG53272.1,BC014222,BC032602,C9IYV7,C9J8D6,C9JN19,C9JN88,C9JUL1,C9JZS6,CAB90556.1,CCDS13673,CCDS13673.1,CCDS74796,CCDS74796.1,D3DSI8,EAX09600.1,EAX09601.1,EAX09602.1,EAX09603.1,EAX09604.1,ENSG00000157601,ENSP000002…	MX1
MX2	9606.ENSP00000333657	Interferon-induced GTP-binding protein Mx2; Interferon-induced dynamin-like GTPase with potent antiviral activity against human immunodeficiency virus type 1 (HIV-1). Acts by targeting the viral capsid and affects the nuclear uptake and/or stability of the HIV-1 replication complex and the subsequent chromosomal integration of the proviral DNA. Exhibits antiviral activity also against simian immu…	https://smart.embl.de/smart/DDvec.cgi?smart=715:DYNc(94|336)+GED(618|709)+	4600,4WHJ,4X0R,5UOT,AAA36338.1,AAA36459.1,AAC08448.1,AAC08451.1,AAH35293.1,AC004497,AC004508,AL163285,AL773578,B7Z5D3,BC035293,C9JEL4,C9JS04,C9JZQ9,CAB90555.1,CCDS13672,CCDS13672.1,D3DSI7,EAX09605.1,EAX09606.1,ENSG00000183486,ENSP00000333657,ENSP00000350482,ENSP00000381629,ENSP00000389256,ENSP00000393975,ENSP00000410188,ENSP00000411179,ENSP00000446017,ENSP00000450398,ENST00000330714,ENST000003578…	MX2
MYC	9606.ENSP00000479618	Myc proto-oncogene protein; Transcription factor that binds DNA in a non-specific manner, yet also specifically recognizes the core sequence 5'- CAC[GA]TG-3'. Activates the transcription of growth-related genes. Binds to the VEGFA promoter, promoting VEGFA production and subsequent sprouting angiogenesis; Basic helix-loop-helix proteins	https://smart.embl.de/smart/DDvec.cgi?smart=454:Pfam_Myc_N(16|360)+HLH(375|427)+	1A93,1EE4,1MV0,1NKP,2A93,2OR9,4609,4Y7R,5I4Z,5I50,6C4U,6E16,6E24,6G6J,6G6K,6G6L,A0A024R9L7,A8WFE7,AAA36340.1,AAA59880.1,AAA59881.1,AAA59882.1,AAA88092.1,AAH00141.2,AAH00917.2,AAH58901.2,AAO21131.1,AAV38573.1,ABW69847.1,AC103819,AK303921,AK312883,AM287139,AM287141,AM287148,AM287150,AM287151,AM287157,AM287158,AM287159,AM287160,AM287163,AM287170,AM287171,AM287173,AM287174,AM287175,AM287179,AM287181,…	MYC
MYD88	9606.ENSP00000401399	Myeloid differentiation primary response protein MyD88; Adapter protein involved in the Toll-like receptor and IL-1 receptor signaling pathway in the innate immune response. Acts via IRAK1, IRAK2, IRF7 and TRAF6, leading to NF-kappa-B activation, cytokine secretion and the inflammatory response. Increases IL-8 transcription. Involved in IL-18-mediated signaling pathway. Activates IRF1 resulting i…	https://smart.embl.de/smart/DDvec.cgi?smart=317:DEATH(32|122)+TIR(173|317)+	2JS7,2Z5V,3MOP,4615,4DOM,4EO7,AAB49967.1,AAC50954.1,AAH13589.1,AAP36040.1,AB446470,AK296570,AK296716,AK298650,AK298666,AK304676,B4DKH8,B4DKU4,B4DQ60,B4DQ72,B4E3D6,BAG55247.1,BAG59190.1,BAG59306.1,BAG60822.1,BAG60834.1,BAG65448.1,BC013589,BI524129,BT007376,CAB009104,CCDS2674,CCDS2674.2,CCDS54565,CCDS54565.1,CCDS54566,CCDS54566.1,CCDS54567,CCDS54567.1,CCDS54568,CCDS54568.1,CHEMBL5919,EAW64521.1,ENS…	MYD88
MYO9B	9606.ENSP00000471457	Unconventional myosin-IXb; Myosins are actin-based motor molecules with ATPase activity. Unconventional myosins serve in intracellular movements. Binds actin with high affinity both in the absence and presence of ATP and its mechanochemical activity is inhibited by calcium ions. Also acts as a GTPase activator for RHOA. Plays a role in the regulation of cell migration via its role as RHOA GTPase …	https://smart.embl.de/smart/DDvec.cgi?smart=2022:RA(15|114)+MYSc(140|954)+IQ(955|977)+IQ(978|1000)+IQ(1001|1022)+IQ(1023|1045)+C1(1633|1681)+RhoGAP(1710|1885)+COIL(1960|1984)+	4650,5C5S,5HPY,AAC26597.1,AAC50402.1,AAF00119.1,AB209997,AC092476,AF020267,AF143684,AK002201,BAA92132.1,BAE06079.1,CAB037190,CCDS46010,CCDS46010.1,CELIAC4,ENSG00000099331,ENSP00000263898,ENSP00000314032,ENSP00000380444,ENSP00000469289,ENSP00000469437,ENSP00000470849,ENSP00000471367,ENSP00000471457,ENSP00000472296,ENSP00000472611,ENSP00000472915,ENSP00000472964,ENST00000263898,ENST00000319396,ENST…	MYO9B
MYOM2	9606.ENSP00000262113	Myomesin-2; Major component of the vertebrate myofibrillar M band. Binds myosin, titin, and light meromyosin. This binding is dose dependent; Fibronectin type III domain containing	https://smart.embl.de/smart/DDvec.cgi?smart=1465:IG(160|247)+IG(284|373)+FN3(383|466)+FN3(511|594)+FN3(612|693)+FN3(711|794)+FN3(813|896)+IG_like(913|999)+IG_like(1135|1215)+IGc2(1357|1425)+	165 kDa connectin-associated protein,165 kDa titin-associated protein,9172,CCDS5957,CCDS5957.1,ENSG00000036448,ENSP00000262113,ENSP00000428396,ENST00000262113,ENST00000517520,ENST00000518203,ENST00000518513,ENST00000518803,ENST00000519372,ENST00000519518,ENST00000519631,ENST00000520072,ENST00000520298,ENST00000520779,ENST00000523438,ENST00000523443,ENST00000612167,ENST00000621894,Fibronectin type…	MYOM2
NANOG	9606.ENSP00000229307	Homeobox protein NANOG; Transcription regulator involved in inner cell mass and embryonic stem (ES) cells proliferation and self-renewal. Imposes pluripotency on ES cells and prevents their differentiation towards extraembryonic endoderm and trophectoderm lineages. Blocks bone morphogenetic protein-induced mesoderm differentiation of ES cells by physically interacting with SMAD1 and interfering w…	https://smart.embl.de/smart/DDvec.cgi?smart=305:HOX(95|157)+	2KT0,4RBO,79923,AAP49529.1,AAT81526.1,AB093576,AC006517,AFP90963.1,AFP90964.1,AFP90965.1,AFP90966.1,AFP90967.1,AFP90969.1,AFP90971.1,AFP90972.1,AFP90973.1,AFP90974.1,AFP90975.1,AFP90976.1,AFP90977.1,AFP90978.1,AFP90979.1,AFP90980.1,AFP90981.1,AFP90982.1,AFP90983.1,AFP90984.1,AFP90985.1,AFP90986.1,AFP90987.1,AFP90988.1,AFP90989.1,AFP90990.1,AFP90991.1,AFP90992.1,AFP90993.1,AFP90994.1,AFP90995.1,AF…	NANOG
NCF2	9606.ENSP00000356505	Neutrophil cytosol factor 2; NCF2, NCF1, and a membrane bound cytochrome b558 are required for activation of the latent NADPH oxidase (necessary for superoxide production); Tetratricopeptide repeat domain containing	https://smart.embl.de/smart/DDvec.cgi?smart=526:TPR(37|70)+TPR(71|104)+TPR(121|154)+SH3(243|298)+PB1(351|429)+SH3(460|515)+	1E96,1HH8,1K4U,1OEY,1WM5,2DMO,4688,67 kDa neutrophil oxidase factor,AAA36379.1,AAB60320.1,AAH01606.1,AAM89263.1,AAP36107.1,ABC40738.1,ABG74586.1,AF527950,AK296672,AK298713,AK312666,B1ALB6,B1ALB7,B2R6Q1,B4DKQ7,B4DQA7,BAG35548.1,BAG59269.1,BAG60869.1,BC001606,BT007439,CAB022160,CAC19686.1,CCDS1356,CCDS1356.1,CCDS53446,CCDS53446.1,CCDS53447,CCDS53447.1,DQ314879,DQ517931,E9PHJ2,E9PHX3,EAW91160.1,ENSG…	NCF2
NCK1	9606.ENSP00000417273	Cytoplasmic protein NCK1; Adapter protein which associates with tyrosine- phosphorylated growth factor receptors, such as KDR and PDGFRB, or their cellular substrates. Maintains low levels of EIF2S1 phosphorylation by promoting its dephosphorylation by PP1. Plays a role in the DNA damage response, not in the detection of the damage by ATM/ATR, but for efficient activation of downstream effectors,…	https://smart.embl.de/smart/DDvec.cgi?smart=377:SH3(5|60)+SH3(109|164)+SH3(193|251)+SH2(280|362)+	2CI8,2CI9,2CUB,2JS0,2JS2,2JW4,4690,AAH06403.1,AK301460,B7Z751,BAH13487.1,BC006403,C9J0K5,C9J869,C9JAB9,C9JVV5,C9K098,CAA35599.1,CAB005063,CCDS3092,CCDS3092.1,CCDS54644,CCDS54644.1,CHEMBL4846,Cytoplasmic protein NCK1,D3DNE3,EAW79105.1,EAW79108.1,EAW79109.1,ENSG00000158092,ENSP00000288986,ENSP00000417273,ENSP00000417729,ENSP00000418060,ENSP00000418513,ENSP00000419302,ENSP00000419544,ENSP00000419631…	NCK1
NCKAP1	9606.ENSP00000354251	Nck-associated protein 1; Part of the WAVE complex that regulates lamellipodia formation. The WAVE complex regulates actin filament reorganization via its interaction with the Arp2/3 complex. Actin remodeling activity is regulated by RAC1. As component of the WAVE1 complex, required for BDNF-NTRK2 endocytic trafficking and signaling from early endosomes; Belongs to the HEM-1/HEM-2 family	https://smart.embl.de/smart/DDvec.cgi?smart=1134:Pfam_Nckap1(9|1128)+	10787,3P8C,4N78,AAH15025.1,AAP35681.1,AAX93118.1,AAY24196.1,AB011159,AB014509,AC064871,AK292914,BAA25513.2,BAA77295.1,BAF85603.1,BC015025,BT007033,CCDS2287,CCDS2287.1,CCDS2288,CCDS2288.1,ENSG00000061676,ENSP00000264062,ENSP00000322123,ENSP00000322481,ENSP00000354251,ENSP00000355348,ENSP00000388605,ENST00000264062,ENST00000321815,ENST00000321857,ENST00000360982,ENST00000361354,ENST00000456371,ENST…	NCKAP1
NCOA2	9606.ENSP00000399968	Nuclear receptor coactivator 2; Transcriptional coactivator for steroid receptors and nuclear receptors. Coactivator of the steroid binding domain (AF- 2) but not of the modulating N-terminal domain (AF-1). Required with NCOA1 to control energy balance between white and brown adipose tissues. Critical regulator of glucose metabolism regulation, acts as RORA coactivator to specifically modulate G6…	https://smart.embl.de/smart/DDvec.cgi?smart=1464:HLH(32|89)+PAS(114|181)+PAC(334|377)+Pfam_NCOA_u2(463|587)+Pfam_SRC-1(636|709)+Pfam_DUF4927(731|816)+Pfam_Nuc_rec_co-act(1071|1117)+DUF1518(1281|1338)+	10499,1GWQ,1GWR,1M2Z,1MV9,1MVC,1MZN,1P93,1T63,1T65,1UHL,1YOK,1ZDT,1ZDU,1ZKY,2AO6,2B1V,2B1Z,2B23,2FAI,2G44,2G5O,2LDC,2P15,2P1T,2P1U,2P1V,2Q7J,2Q7L,2YJD,2ZXZ,2ZY0,3A9E,3CLD,3DZU,3DZY,3E00,3E7C,3E94,3ERD,3FUG,3GN8,3K22,3K23,3KWY,3KYT,3L0E,3L0J,3L0L,3O1D,3O1E,3OAP,3OZJ,3PCU,3PLZ,3Q95,3R5M,3UP0,3UP3,4CSJ,4DOS,4E2J,4FHH,4FHI,4IA1,4IA2,4IA3,4IA7,4IQR,4IU7,4IUI,4IV2,4IV4,4IVW,4IVY,4IW6,4IW8,4IWC,4IWF,4K4…	NCOA2
NEDD9	9606.ENSP00000368759	Neural precursor cell expressed, developmentally down-regulated 9; Enhancer of filamentation 1; Docking protein which plays a central coordinating role for tyrosine-kinase-based signaling related to cell adhesion. May function in transmitting growth control signals between focal adhesions at the cell periphery and the mitotic spindle in response to adhesion or growth factor signals initiating cel…	https://smart.embl.de/smart/DDvec.cgi?smart=834:SH3(6|64)+Pfam_Serine_rich(404|560)+Pfam_DUF3513(619|828)+	2L81,4739,5X3S,A0A024QZV9,A8K9G7,A8MSJ9,AAA98770.1,AAB53696.1,AAH20686.1,AAH40207.1,AK292682,AL022098,AL136139,AL139807,AL512382,BAF85371.1,BC020686,BC040207,CAB009720,CAI21579.1,CAI21580.1,CAI22676.1,CAI22677.1,CAS-L,CAS2,CASL,CASL_HUMAN,CASS2,CCDS34340,CCDS34340.1,CCDS4520,CCDS4520.1,CCDS47373,CCDS47373.1,CCDS75400,CCDS75400.1,CRK-associated substrate-related protein,Cas scaffolding protein fam…	NEDD9
NET1	9606.ENSP00000347134	Neuroepithelial cell-transforming gene 1 protein; Acts as guanine nucleotide exchange factor (GEF) for RhoA GTPase. May be involved in activation of the SAPK/JNK pathway Stimulates genotoxic stress-induced RHOB activity in breast cancer cells leading to their cell death; Pleckstrin homology domain containing	https://smart.embl.de/smart/DDvec.cgi?smart=596:RhoGEF(178|355)+PH(387|503)+	10276,3EO2,4XH9,AAB08847.1,AAB37683.1,AAH10285.1,AAH53553.1,AJ010046,AK299335,AK304028,AK315566,ARHG8_HUMAN,ARHGEF8,B4E1Y1,BAG37941.1,BAG61338.1,BAG64943.1,BC010285,BC053553,CAA08974.1,CCDS41483,CCDS41483.1,CCDS7067,CCDS7067.1,EAW86445.1,EAW86446.1,ENSG00000173848,ENSP00000308486,ENSP00000308984,ENSP00000334091,ENSP00000347134,ENSP00000369694,ENSP00000369717,ENSP00000403101,ENSP00000444237,ENSP00…	NET1
NF2	9606.ENSP00000344666	Merlin; Probable regulator of the Hippo/SWH (Sav/Wts/Hpo) signaling pathway, a signaling pathway that plays a pivotal role in tumor suppression by restricting proliferation and promoting apoptosis. Along with WWC1 can synergistically induce the phosphorylation of LATS1 and LATS2 and can probably function in the regulation of the Hippo/SWH (Sav/Wts/Hpo) signaling pathway. May act as a membrane sta…	https://smart.embl.de/smart/DDvec.cgi?smart=595:B41(18|222)+FERM_C(226|315)+Pfam_ERM(347|595)+	1H4R,3U8Z,4771,4ZRI,4ZRJ,6CDS,A-kinase anchoring proteins,A0A024R1D9,A0A024R1F6,A0A024R1I0,A0A024R1J8,A0A024R1J9,AAA36212.1,AAD48752.1,AAD48753.1,AAD48754.1,AAF80764.1,AAH03112.2,AAH20257.1,AAK54160.1,AAK54161.1,AAK54162.1,AAK54163.1,AAK54164.1,AAK54165.1,AAK54166.1,AAK54195.1,AAK54196.1,ACN,AF122827,AF122828,AF123570,AF165426,AF369657,AF369658,AF369661,AF369662,AF369663,AF369664,AF369665,AF36970…	NF2
NFKB2	9606.ENSP00000358983	Nuclear factor NF-kappa-B p100 subunit; NF-kappa-B is a pleiotropic transcription factor present in almost all cell types and is the endpoint of a series of signal transduction events that are initiated by a vast array of stimuli related to many biological processes such as inflammation, immunity, differentiation, cell growth, tumorigenesis and apoptosis. NF-kappa-B is a homo- or heterodimeric co…	https://smart.embl.de/smart/DDvec.cgi?smart=900:Pfam_RHD_DNA_bind(40|220)+IPT(227|326)+ANK(487|517)+ANK(526|555)+ANK(559|591)+ANK(599|628)+ANK(633|663)+ANK(667|696)+DEATH(764|851)+	1A3Q,2D96,3DO7,4791,4OT9,5ZMC,A8K9D9,AAA21462.2,AAA68171.1,AAB21124.1,AAH02844.1,AAP88771.1,AAW56071.1,AK292654,AL121928,AY865619,Ankyrin repeat domain containing,BAF85343.1,BC002844,BT009769,CAA43715.1,CAA43716.1,CAB022098,CAC08399.1,CCDS41564,CCDS41564.1,CCDS41565,CCDS41565.1,CHEMBL2094258,CVID10,D3DR83,DNA-binding factor KBF2,EAW49700.1,EAW49701.1,EAW49702.1,EAW49704.1,EAW49706.1,ENSG000000771…	NFKB2
NFKBIA	9606.ENSP00000216797	NF-kappa-B inhibitor alpha; Inhibits the activity of dimeric NF-kappa-B/REL complexes by trapping REL dimers in the cytoplasm through masking of their nuclear localization signals. On cellular stimulation by immune and proinflammatory responses, becomes phosphorylated promoting ubiquitination and degradation, enabling the dimeric RELA to translocate to the nucleus and activate transcription	https://smart.embl.de/smart/DDvec.cgi?smart=317:ANK(73|103)+ANK(110|139)+ANK(143|172)+ANK(182|211)+ANK(216|245)+	1IKN,1NFI,4792,AAA16489.1,AAH02601.1,AAH04983.1,AAK51149.1,AAP35754.1,AAR29599.1,AJ249283,AJ249284,AJ249285,AJ249286,AJ249290,AJ249294,AJ249295,AK313421,AL133163,AY033600,AY496422,Ankyrin repeat domain containing,B2R8L6,BAG36213.1,BC002601,BC004983,BT007091,CAB003815,CAB65113.1,CAB65556.2,CCDS9656,CCDS9656.1,CHEMBL2898,EAW65875.1,EDAID2,ENSG00000100906,ENSP00000216797,ENSP00000450514,ENSP00000450…	NFKBIA
NGFR	9606.ENSP00000172229	Tumor necrosis factor receptor superfamily member 16; Plays a role in the regulation of the translocation of GLUT4 to the cell surface in adipocytes and skeletal muscle cells in response to insulin, probably by regulating RAB31 activity, and thereby contributes to the regulation of insulin-dependent glucose uptake (By similarity). Low affinity receptor which can bind to NGF, BDNF, NT-3, and NT-4.…	https://smart.embl.de/smart/DDvec.cgi?smart=427:SIGNAL(1|28)+TNFR(32|64)+TNFR(67|107)+TNFR(109|146)+TNFR(149|188)+TRANS(250|272)+DEATH(333|421)+	2N80,2N83,2N97,3EWV,4804,5ZGG,AAA36363.1,AAB59544.1,AAH50309.1,AC015656,AK303278,AK313654,B2R961,B4E096,BAG36408.1,BAG64358.1,BC050309,CAB000143,CAB001995,CCDS11549,CCDS11549.1,CD molecules,CD271,CHEMBL4762,EAW94677.1,ENSG00000064300,ENSP00000172229,ENSP00000421514,ENSP00000421731,ENST00000172229,ENST00000504201,ENST00000509200,Gp80-LNGFR,HGNC:7809,HPA004765,Hs.415768,Hs.622362,Low affinity neuro…	NGFR
NLK	9606.ENSP00000384625	Serine/threonine-protein kinase NLK; Serine/threonine-protein kinase that regulates a number of transcription factors with key roles in cell fate determination. Positive effector of the non-canonical Wnt signaling pathway, acting downstream of WNT5A, MAP3K7/TAK1 and HIPK2. Activation of this pathway causes binding to and phosphorylation of the histone methyltransferase SETDB1. The NLK- SETDB1 com…	https://smart.embl.de/smart/DDvec.cgi?smart=527:S_TKc(138|427)+	2.7.11.24,51701,A0A024QZ12,AAD56013.1,AAF04857.1,AAH64663.2,ABC40748.1,AC061975,AC090287,AC100852,AF180819,AF197898,AK315315,B2RCX1,BAG37718.1,BC064663,CCDS11224,CCDS11224.2,CHEMBL5364,DQ316259,EAW51060.1,EAW51062.1,EC 2.7.11.24,ENSG00000087095,ENSP00000262393,ENSP00000344412,ENSP00000384625,ENSP00000433117,ENSP00000464656,ENST00000262393,ENST00000342145,ENST00000407008,ENST00000496808,ENST000005…	NLK
NOG	9606.ENSP00000328181	Noggin; Inhibitor of bone morphogenetic proteins (BMP) signaling which is required for growth and patterning of the neural tube and somite. Essential for cartilage morphogenesis and joint formation. Inhibits chondrocyte differentiation through its interaction with GDF5 and, probably, GDF6	https://smart.embl.de/smart/DDvec.cgi?smart=232:Pfam_Noggin(12|232)+	1M4U,9241,AAA83259.1,AAH34027.1,BC034027,CCDS11589,CCDS11589.1,ENSG00000183691,ENSP00000328181,ENST00000332822,HGNC:7866,HPA061318,Hs.248201,NM_005450,NM_005450.4,NOG,NOG-001,NOGG_HUMAN,NP_005441,NP_005441.1,NX_Q13253,Noggin,OMIM:602991,OTTHUMG00000151770,OTTHUMP00000200510,OTTHUMT00000323857,Q13253,SYM1,SYNS1,SYNS1A,U31202,UPI0000130342,hsa:9241,noggin,symphalangism 1,synostoses syndrome 1,uc002…	NOG
NOS3	9606.ENSP00000297494	Nitric-oxide synthase, endothelial; Nitric oxide synthase, endothelial; Produces nitric oxide (NO) which is implicated in vascular smooth muscle relaxation through a cGMP-mediated signal transduction pathway. NO mediates vascular endothelial growth factor (VEGF)-induced angiogenesis in coronary vessels and promotes blood clotting through the activation of platelets	https://smart.embl.de/smart/DDvec.cgi?smart=1203:Pfam_NO_synthase(119|481)+Pfam_Flavodoxin_1(522|698)+Pfam_FAD_binding_1(751|979)+Pfam_NAD_binding_1(1011|1125)+	1.14.13.39,1M9J,1M9K,1M9M,1M9Q,1M9R,1NIW,2LL7,2MG5,2N8J,3EAH,3NOS,4846,4D1O,4D1P,5UO8,5UO9,5UOA,5UOB,5UOC,5VVB,5VVC,5VVD,5XOF,6AV6,6AV7,6CIE,6CIF,6NH1,6NH2,6NH3,6NH4,6NH5,6NH6,6NH7,6NH8,6NHF,A0S0A7,A0S0A8,A8KA63,AAA36364.1,AAA36365.1,AAA36372.1,AAA36373.1,AAA36374.1,AAB87083.1,AAD14336.1,AAH63294.1,AAH69465.1,AAK71989.1,AAK83389.1,AAL07497.1,AAM74944.1,ABB79839.1,ABB79840.1,ABY87544.1,AF032908,AF…	NOS3
NOTCH1	9606.ENSP00000277541	Neurogenic locus notch homolog protein 1; Functions as a receptor for membrane-bound ligands Jagged1, Jagged2 and Delta1 to regulate cell-fate determination. Upon ligand activation through the released notch intracellular domain (NICD) it forms a transcriptional activator complex with RBPJ/RBPSUH and activates genes of the enhancer of split locus. Affects the implementation of differentiation, pr…	https://smart.embl.de/smart/DDvec.cgi?smart=2555:SIGNAL(1|18)+EGF(23|58)+EGF(62|99)+EGF(105|139)+EGF(143|176)+EGF_CA(178|216)+EGF(221|255)+EGF_CA(257|293)+EGF_CA(295|333)+EGF_CA(335|371)+EGF(375|410)+EGF_CA(412|450)+EGF_CA(452|488)+EGF_CA(490|526)+EGF_CA(528|564)+EGF_CA(566|601)+EGF_CA(603|639)+EGF_CA(641|676)+EGF_CA(678|714)+EGF_CA(716|751)+EGF_CA(753|789)+EGF_CA(791|827)+EGF(832|867)+EGF_CA(869…	1PB5,1TOZ,1YYH,2F8X,2F8Y,2HE0,2VJ3,3ETO,3I08,3L95,3NBN,3V79,4851,4CUD,4CUE,4CUF,4D0E,4D0F,5FM9,5FMA,5KZO,5L0R,5UB5,6IDF,6PY8,AAA60614.1,AAG33848.1,AB209873,AF308602,AFD64628.1,AHH85782.1,AL354671,AOS5,AOVD1,Ankyrin repeat domain containing,BAD93110.1,CAB008112,CAB022466,CAI13934.1,CAI16149.1,CCDS43905,CCDS43905.1,CHEMBL2146346,ENSG00000148400,ENSP00000277541,ENSP00000342270,ENSP00000360765,ENSP00…	NOTCH1
NPNT	9606.ENSP00000389252	Nephronectin; Functional ligand of integrin alpha-8/beta-1 in kidney development. Regulates the expression of GDNF with integrin alpha- 8/beta-1 which is essential for kidney development. May also play a role in the development and function of various tissues, regulating cell adhesion, spreading and survival through the binding of several integrins (By similarity)	https://smart.embl.de/smart/DDvec.cgi?smart=595:SIGNAL(1|19)+EGF(59|87)+EGF_CA(119|158)+EGF(162|198)+EGF(202|243)+EGF_CA(244|284)+Pfam_MAM(452|592)+	255743,A6NFT9,A8K1W4,AAQ88702.1,AK290029,AK295772,AK302477,AK304279,AK304721,AY358336,B4DIT4,B4DYK3,B4E2H7,B4E3H2,BAF82718.1,BAG58596.1,BAG63765.1,BAG65139.1,BAG65484.1,CCDS34046,CCDS34046.1,CCDS54784,CCDS54784.1,CCDS54785,CCDS54785.1,CCDS54786,CCDS54786.1,CCDS54787,CCDS54787.1,D6RCA1,D6RE63,D6RH31,E9PCK8,E9PCQ1,E9PE64,E9PF04,EAX06196.1,EGFL6L,ENSG00000168743,ENSP00000302557,ENSP00000307392,ENSP0…	NPNT
NR5A1	9606.ENSP00000362690	Steroidogenic factor 1; Transcriptional activator. Essential for sexual differentiation and formation of the primary steroidogenic tissues. Binds to the Ad4 site found in the promoter region of steroidogenic P450 genes such as CYP11A, CYP11B and CYP21B. Also regulates the AMH/Muellerian inhibiting substance gene as well as the AHCH and STAR genes. 5'-YCAAGGYC-3' and 5'- RRAGGTCA-3' are the consen…	https://smart.embl.de/smart/DDvec.cgi?smart=461:ZnF_C4(10|81)+HOLI(267|430)+	1YOW,1ZDT,2516,4QJR,4QK4,AAA75332.1,AAB53105.1,AAH32501.1,AAS48621.1,AB009577,AD4BP,ADZ17367.1,ADZ17391.1,AY542548,Adrenal 4-binding protein,BAA13546.1,BAB18655.1,BC032501,CAI10872.1,CAI10959.1,CCDS6856,CCDS6856.1,CHEMBL4666,D88155,EAW87591.1,ELP,ENSG00000136931,ENSP00000259458,ENSP00000362689,ENSP00000362690,ENSP00000393245,ENSP00000483309,ENST00000259458,ENST00000373587,ENST00000373588,ENST0000…	NR5A1
NR5A2	9606.ENSP00000356331	Nuclear receptor subfamily 5 group A member 2; Binds to the sequence element 5'-AACGACCGACCTTGAG-3' of the enhancer II of hepatitis B virus genes, a critical cis-element of their expression and regulation. May be responsible for the liver-specific activity of enhancer II, probably in combination with other hepatocyte transcription factors. Key regulator of cholesterol 7-alpha-hydroxylase gene (CY…	https://smart.embl.de/smart/DDvec.cgi?smart=541:ZnF_C4(83|154)+HOLI(347|510)+	1YOK,1YUC,1ZDU,2494,2A66,3PLZ,3TX7,4DOR,4DOS,4IS8,4ONI,4PLD,4PLE,4RWV,5L0M,5L11,5SYZ,5UNJ,604560,6OQX,6OQY,6OR1,AAC78727.1,AAD03155.1,AAD26565.1,AAD26566.1,AAD37378.1,AAG17124.1,AAG17125.1,AAI18572.1,AAI18653.1,AAL37171.1,AC096633,ADZ17368.1,AF124247,AF124248,AF146343,AF190464,AF319643,AK304365,AK316513,Alpha-1-fetoprotein transcription factor,B1-binding factor,B1F,B1F2,B1F3,B4E2P3,BAG65205.1,BAH…	NR5A2
NRP1	9606.ENSP00000265371	Neuropilin-1; The membrane-bound isoform 1 is a receptor involved in the development of the cardiovascular system, in angiogenesis, in the formation of certain neuronal circuits and in organogenesis outside the nervous system. It mediates the chemorepulsant activity of semaphorins. It binds to semaphorin 3A, The PLGF-2 isoform of PGF, The VEGF165 isoform of VEGFA and VEGFB. Coexpression with KDR …	https://smart.embl.de/smart/DDvec.cgi?smart=923:SIGNAL(1|21)+CUB(27|141)+CUB(147|265)+FA58C(274|424)+FA58C(430|583)+MAM(645|811)+Pfam_DUF3481(842|923)+	1KEX,2QQI,2QQM,2QQN,3I97,4DEQ,4RN5,5C7G,5IJR,5IYY,5J1X,5JGI,5JGQ,5JHK,5L73,6FMC,6FMF,8829,AAC12921.1,AAC51759.1,AAF44344.1,AAG41893.1,AAG41894.1,AAG41895.1,AAG41896.1,AAH07533.1,AAH07737.1,AAP35641.1,AAP78927.1,ABY87548.1,AF016050,AF018956,AF145712,AF280548,AF280549,AF280550,AF280551,AF482431,AL121748,AL353600,AL833608,B0LPG9,BC007533,BC007737,BDCA4,BT006995,BX510902,CAB004511,CAD91133.1,CAH10397…	NRP1
NRP2	9606.ENSP00000353582	Neuropilin-2; High affinity receptor for semaphorins 3C, 3F, VEGF-165 and VEGF-145 isoforms of VEGF, and the PLGF-2 isoform of PGF	https://smart.embl.de/smart/DDvec.cgi?smart=931:SIGNAL(1|22)+CUB(28|142)+CUB(149|267)+FA58C(276|427)+FA58C(433|592)+MAM(641|802)+Pfam_DUF3481(850|931)+	2QQJ,2QQK,2QQL,2QQO,4QDQ,4QDR,4QDS,5DN2,5DQ0,6GH8,8828,A0A024R3W6,A0A024R412,AAC12922.1,AAC51788.1,AAC51789.1,AAG41403.1,AAG41404.1,AAG41405.1,AAG41897.1,AAG41898.1,AAG41899.1,AAG41900.1,AAI01526.1,AAI04771.1,AAI17414.1,AAI43239.1,AAX93216.1,AAY14875.1,AC007362,AC007561,AF016098,AF022859,AF022860,AF280544,AF280545,AF280546,AF281074,AHW56539.1,BC101525,BC104770,BC117413,BC143238,C9JH98,CCDS2364,CC…	NRP2
NTRK1	9606.ENSP00000431418	High affinity nerve growth factor receptor; Receptor tyrosine kinase involved in the development and the maturation of the central and peripheral nervous systems through regulation of proliferation, differentiation and survival of sympathetic and nervous neurons. High affinity receptor for NGF which is its primary ligand. Can also bind and be activated by NTF3/neurotrophin-3. However, NTF3 only s…	https://smart.embl.de/smart/DDvec.cgi?smart=796:SIGNAL(1|33)+LRRCT(148|192)+IG(200|283)+TRANS(417|439)+TyrKc(510|781)+	164970,1HE7,1SHC,1WWA,1WWW,2.7.10.1,2IFG,2N90,4914,4AOJ,4CRP,4F0I,4GT5,4PMM,4PMP,4PMS,4PMT,4YNE,4YPS,5H3Q,5I8A,5JFS,5JFV,5JFW,5JFX,5KMI,5KMJ,5KMK,5KML,5KMM,5KMN,5KMO,5KVT,5WR7,6D1Y,6D1Z,6D20,6D22,6DKB,6DKG,6DKI,6DKW,6J5L,6NPT,6NSP,6NSS,6PL1,6PL2,6PL3,AAA36770.1,AAH62580.1,AAI36555.1,AAI44240.1,AAP88292.1,AB019488,AHW56542.1,AK312704,AL158169,AY321513,B2R6T5,B7ZM34,BAA34355.1,BAG35582.1,BC062580,B…	NTRK1
OAS1	9606.ENSP00000388001	2'-5'-oligoadenylate synthetase 1; 2'-5'-oligoadenylate synthase 1; Interferon-induced, dsRNA-activated antiviral enzyme which plays a critical role in cellular innate antiviral response. In addition, it may also play a role in other cellular processes such as apoptosis, cell growth, differentiation and gene regulation. Synthesizes higher oligomers of 2'-5'-oligoadenylates (2-5A) from ATP which t…	https://smart.embl.de/smart/DDvec.cgi?smart=414:Pfam_NTP_transf_2(37|140)+Pfam_OAS1_C(164|348)+	(2-5')oligo(A) synthase 1,2',5'-oligoadenylate synthetase 1,2'-5'-oligoadenylate synthase 1,2'-5'-oligoadenylate synthetase ,2'-5'-oligoadenylate synthetase 1,2'-5'-oligoadenylate synthetase 1, 40/46kDa,2-5A synthase 1,2.7.7.-,2.7.7.84,4938,4IG8,A8K4N8,AAA39857.1,AAA39858.1,AAA59955.1,AAB59552.1,AAB59553.1,AAH00562.4,AAH61587.1,AAH71981.3,AAP35431.1,AAW63050.1,ABE27977.1,ABE27978.1,AJ629455,AK223…	OAS1
OAS2	9606.ENSP00000342278	2'-5'-oligoadenylate synthetase 2; 2'-5'-oligoadenylate synthase 2; Interferon-induced, dsRNA-activated antiviral enzyme which plays a critical role in cellular innate antiviral response. In addition, it may also play a role in other cellular processes such as apoptosis, cell growth, differentiation and gene regulation. Synthesizes higher oligomers of 2'-5'-oligoadenylates (2-5A) from ATP which t…	https://smart.embl.de/smart/DDvec.cgi?smart=719:Pfam_OAS1_C(154|338)+Pfam_NTP_transf_2(373|470)+Pfam_OAS1_C(497|685)+	(2-5')oligo(A) synthase 2,2'-5'-oligoadenylate synthase 2,2'-5'-oligoadenylate synthetase ,2'-5'-oligoadenylate synthetase 2,2'-5'-oligoadenylate synthetase 2, 69/71kDa,2-5A synthase 2,2.7.7.84,4939,A8K9T1,AAA60606.1,AAA60607.1,AAH23637.1,AAH49215.1,AK292796,BAF85485.1,BC023637,BC049215,CAB024984,CCDS31906,CCDS31906.1,CCDS41839,CCDS41839.1,CCDS44982,CCDS44982.1,EAW98027.1,EC 2.7.7.84,ENSG00000111…	OAS2
OAS3	9606.ENSP00000228928	2'-5'-oligoadenylate synthase 3; Interferon-induced, dsRNA-activated antiviral enzyme which plays a critical role in cellular innate antiviral response. In addition, it may also play a role in other cellular processes such as apoptosis, cell growth, differentiation and gene regulation. Synthesizes preferentially dimers of 2'-5'- oligoadenylates (2-5A) from ATP which then bind to the inactive mono…	https://smart.embl.de/smart/DDvec.cgi?smart=1087:Pfam_OAS1_C(161|344)+Pfam_OAS1_C(560|745)+Pfam_NTP_transf_2(780|872)+Pfam_OAS1_C(904|1086)+	(2-5')oligo(A) synthase 3,2'-5'-oligoadenylate synthase 3,2'-5'-oligoadenylate synthetase ,2'-5'-oligoadenylate synthetase 3,2'-5'-oligoadenylate synthetase 3, 100kDa,2-5A synthase 3,2.7.7.84,4940,4S3N,AAD28543.1,AAI13747.1,AB044545,AF063613,AF251351,BAB18647.1,BC113746,CCDS44981,CCDS44981.1,EC 2.7.7.84,ENSG00000111331,ENSP00000228928,ENSP00000441921,ENSP00000447323,ENSP00000448388,ENSP0000044929…	OAS3
OASL	9606.ENSP00000257570	2'-5'-oligoadenylate synthase-like protein; Does not have 2'-5'-OAS activity, but can bind double- stranded RNA. Displays antiviral activity against encephalomyocarditis virus (EMCV) and hepatitis C virus (HCV) via an alternative antiviral pathway independent of RNase L; Belongs to the 2-5A synthase family	https://smart.embl.de/smart/DDvec.cgi?smart=514:Pfam_OAS1_C(168|351)+UBQ(354|429)+UBQ(434|505)+	1WH3,2'-5'-OAS-RP,2'-5'-OAS-related protein,2'-5'-oligoadenylate synthase-like protein,2'-5'-oligoadenylate synthetase like,2'-5'-oligoadenylate synthetase-like,4XQ7,8638,AAC41733.1,AAD28541.1,AAD28542.1,AAI17409.1,AAI17411.1,AF063611,AF063612,AFJ00074.1,AJ225089,AK314419,B2RAZ2,BAG37039.1,BC117408,BC117410,CAA12396.1,CCDS73536,CCDS73536.1,CCDS9211,CCDS9211.1,CCDS9212,CCDS9212.1,ENSG00000135114,E…	OASL
PAK1	9606.ENSP00000278568	Serine/threonine-protein kinase PAK 1; Protein kinase involved in intracellular signaling pathways downstream of integrins and receptor-type kinases that plays an important role in cytoskeleton dynamics, in cell adhesion, migration, proliferation, apoptosis, mitosis, and in vesicle-mediated transport processes. Can directly phosphorylate BAD and protects cells against apoptosis. Activated by inte…	https://smart.embl.de/smart/DDvec.cgi?smart=553:PBD(75|110)+S_TKc(270|524)+	1F3M,1YHV,1YHW,1ZSG,2.7.11.1,2HY8,2QME,3DVP,3FXZ,3FY0,3Q4Z,3Q52,3Q53,4DAW,4EQC,4O0R,4O0T,4P90,4ZJI,4ZJJ,4ZLO,4ZY4,4ZY5,4ZY6,5058,5DEW,5DEY,5DFP,5IME,5KBQ,5KBR,6B16,A0A024R5P0,AAA65441.1,AAC24716.1,AAC50590.1,AAI09300.1,AF071884,AK055228,AK295344,AP000486,AP003680,Alpha-PAK,B3KNX7,B7Z302,BAG51489.1,BAH12038.1,BC109299,CAB005312,CCDS44687,CCDS44687.1,CCDS8250,CCDS8250.1,CHEMBL4600,E9PJF8,E9PKH9,E9P…	PAK1
PAK2	9606.ENSP00000314067	Serine/threonine-protein kinase PAK 2; Serine/threonine protein kinase that plays a role in a variety of different signaling pathways including cytoskeleton regulation, cell motility, cell cycle progression, apoptosis or proliferation. Acts as downstream effector of the small GTPases CDC42 and RAC1. Activation by the binding of active CDC42 and RAC1 results in a conformational change and a subseq…	https://smart.embl.de/smart/DDvec.cgi?smart=524:PBD(74|109)+S_TKc(249|500)+	2.7.11.1,3PCS,5062,AAA65442.1,AAA75468.1,AAH69613.1,AFG72980.1,BC069613,C-t-PAK2,CAB007794,CCDS3321,CCDS3321.1,CHEMBL4487,EC 2.7.11.1,ENSG00000180370,ENSP00000314067,ENSP00000402927,ENST00000327134,ENST00000426668,ENST00000481344,Gamma-PAK,H9XFB4,HGNC:8591,HPA036205,Hs.518530,Hs.613790,Hs.618519,Hs.620793,JQ511946,NM_002577,NM_002577.4,NP_002568,NP_002568.2,NX_Q13177,OMIM:605022,OTTHUMG0000015553…	PAK2
PAK3	9606.ENSP00000353864	Serine/threonine-protein kinase PAK 3; Serine/threonine protein kinase that plays a role in a variety of different signaling pathways including cytoskeleton regulation, cell migration, or cell cycle regulation. Plays a role in dendrite spine morphogenesis as well as synapse formation and plasticity. Acts as downstream effector of the small GTPases CDC42 and RAC1. Activation by the binding of acti…	https://smart.embl.de/smart/DDvec.cgi?smart=580:PBD(70|105)+Pfam_PBD(123|163)+S_TKc(304|555)+	2.7.11.1,5063,6FD3,A8K389,AAC36097.1,AAF67008.1,AB102251,AB102252,AB102253,AB102254,AB102255,AB102256,AB102257,AB102258,AB102259,AB102260,AB102261,AB102262,AB102263,AB102264,AB102265,AB102266,AB102267,AB102268,AB102269,AB102270,AB102281,AB102282,AB102283,AB102284,AB102285,AB102286,AB102287,AB102288,AB102289,AB102290,AB102291,AB102292,AB102293,AB102294,AB102295,AB102296,AB102297,AB102298,AB102299,…	PAK3
PAK4	9606.ENSP00000469413	Serine/threonine-protein kinase PAK 4; Serine/threonine protein kinase that plays a role in a variety of different signaling pathways including cytoskeleton regulation, cell migration, growth, proliferation or cell survival. Activation by various effectors including growth factor receptors or active CDC42 and RAC1 results in a conformational change and a subsequent autophosphorylation on several …	https://smart.embl.de/smart/DDvec.cgi?smart=591:PBD(11|46)+S_TKc(321|572)+	10298,2.7.11.1,2BVA,2CDZ,2J0I,2OV2,2Q0N,2X4Z,4APP,4FIE,4FIF,4FIG,4FIH,4FII,4FIJ,4JDH,4JDI,4JDJ,4JDK,4L67,4NJD,4O0V,4O0X,4O0Y,4XBR,4XBU,5BMS,5I0B,5UPK,5UPL,5VED,5VEE,5VEF,5XVA,5XVF,5XVG,5ZJW,A0A024R0J1,A0A024R0L8,AAD01210.1,AAH02921.1,AAH11368.1,AAH25282.1,AAH34511.1,AB032968,AF005046,AJ011855,AK074728,AK294586,AK300632,AL834236,B4DGG6,B4DUG0,BAA86456.1,BAC11166.1,BAG57777.1,BAG62322.1,BC002921,BC…	PAK4
PAK6	9606.ENSP00000406873	P21 protein (Cdc42/Rac)-activated kinase 6; Serine/threonine protein kinase that plays a role in the regulation of gene transcription. The kinase activity is induced by various effectors including AR or MAP2K6/MAPKK6. Phosphorylates the DNA-binding domain of androgen receptor/AR and thereby inhibits AR-mediated transcription. Inhibits also ESR1-mediated transcription. May play a role in cytoskele…	https://smart.embl.de/smart/DDvec.cgi?smart=681:PBD(12|47)+S_TKc(407|658)+	106821730,2.7.11.1,2C30,2ODB,4KS7,4KS8,56924,A0A024R9Q4,A8K2G2,AAF82800.1,AAH35596.1,AC025429,AF276893,AJ236915,AK290227,AK315813,AK315817,B3KYB0,BAF82916.1,BAF98704.1,BAF98708.1,BC035596,BUB1B-PAK6,BUB1B-PAK6 readthrough,CAC18720.1,CCDS10054,CCDS10054.1,CCDS61590,CHEMBL4311,EAW92395.1,EAW92396.1,EAW92397.1,EAW92398.1,EAW92399.1,EAW92400.1,EC 2.7.11.1,ENSG00000137843,ENSG00000259288,ENSP000004011…	PAK6
PAK7	9606.ENSP00000367686	Serine/threonine-protein kinase PAK 5; Serine/threonine protein kinase that plays a role in a variety of different signaling pathways including cytoskeleton regulation, cell migration, proliferation or cell survival. Activation by various effectors including growth factor receptors or active CDC42 and RAC1 results in a conformational change and a subsequent autophosphorylation on several serine a…	https://smart.embl.de/smart/DDvec.cgi?smart=719:PBD(11|46)+S_TKc(449|700)+	2.7.11.1,2F57,57144,A8K5T6,AB033090,AB040812,AK291401,AL133002,AL135935,AL353612,BAA86578.1,BAA94194.1,BAF84090.1,CAB61350.1,CAH71126.1,CAI23529.1,CAI42211.1,CCDS13107.1,CHEMBL4524,D3DW14,EAX10358.1,EAX10359.1,EAX10360.1,EC 2.7.11.1,ENSG00000101349,ENSP00000265186,ENSP00000321126,ENSP00000321349,ENSP00000322957,ENSP00000367679,ENSP00000367686,ENSP00000414175,ENST00000265186,ENST00000317874,ENST00…	PAK7
PARD3	9606.ENSP00000363921	Partitioning defective 3 homolog; Adapter protein involved in asymmetrical cell division and cell polarization processes. Seems to play a central role in the formation of epithelial tight junctions. Targets the phosphatase PTEN to cell junctions (By similarity). Involved in Schwann cell peripheral myelination (By similarity). Association with PARD6B may prevent the interaction of PARD3 with F11R/…	https://smart.embl.de/smart/DDvec.cgi?smart=1356:Pfam_DUF3534(1|83)+PDZ(282|361)+PDZ(469|548)+PDZ(599|684)+COIL(1050|1076)+	2KOM,56288,AAF71530.1,AAG33676.1,AAH11711.2,AAH71566.1,AAK27891.1,AAK27892.1,AAK69192.1,AAK69193.1,AAL76042.1,AAL76043.1,AAL76044.1,AAL76045.1,AAL76046.1,AB073671,AF177228,AF196185,AF196186,AF252293,AF332592,AF332593,AF467002,AF467003,AF467004,AF467005,AF467006,AK000761,AK027735,AL138768,AL160409,AL360233,AL390766,AL392123,AL450337,AL590039,AL603963,ASIP,B1AP52,BAA91366.1,BAB55330.1,BAC54037.1,BC…	PARD3
PARD6A	9606.ENSP00000219255	Partitioning defective 6 homolog alpha; Adapter protein involved in asymmetrical cell division and cell polarization processes. Probably involved in the formation of epithelial tight junctions. Association with PARD3 may prevent the interaction of PARD3 with F11R/JAM1, thereby preventing tight junction assembly. The PARD6-PARD3 complex links GTP-bound Rho small GTPases to atypical protein kinase …	https://smart.embl.de/smart/DDvec.cgi?smart=346:PB1(15|95)+PDZ(167|250)+	1WMH,50855,AAB84252.1,AAF71529.1,AAF75548.1,AAH15626.1,AB041642,AB043634,AF028827,AF252292,AF265565,AJ277095,BAA96235.1,BAB16105.1,BC015626,CAB009733,CAB85490.1,CCDS10843,CCDS10843.1,CCDS45514,CCDS45514.1,ENSG00000102981,ENSP00000219255,ENSP00000392388,ENSP00000473257,ENST00000219255,ENST00000458121,ENST00000602551,ENST00000602727,HGNC:15943,Hs.112933,NM_001037281,NM_001037281.1,NM_016948,NM_0169…	PARD6A
PARD6B	9606.ENSP00000360672	Partitioning defective 6 homolog beta; Adapter protein involved in asymmetrical cell division and cell polarization processes. Probably involved in formation of epithelial tight junctions. Association with PARD3 may prevent the interaction of PARD3 with F11R/JAM1, thereby preventing tight junction assembly. The PARD6-PARD3 complex links GTP-bound Rho small GTPases to atypical protein kinase C pro…	https://smart.embl.de/smart/DDvec.cgi?smart=372:PB1(16|96)+PDZ(167|250)+	84612,A2A2A7,AAH60847.1,AB044555,AB178534,BAB40756.1,BAF92013.1,BC060847,CAB44747.3,CCDS33485,CCDS33485.1,ENSG00000124171,ENSP00000262600,ENSP00000360672,ENSP00000379354,ENST00000262600,ENST00000371610,ENST00000396039,HGNC:16245,HPA013376,Hs.589848,Hs.629055,NM_032521,NM_032521.2,NP_115910,NP_115910.1,NX_Q9BYG5,OMIM:608975,OTTHUMG00000032732,OTTHUMP00000031269,OTTHUMP00000165330,OTTHUMT0000007969…	PARD6B
PARD6G	9606.ENSP00000343144	Partitioning defective 6 homolog gamma; Adapter protein involved in asymmetrical cell division and cell polarization processes. May play a role in the formation of epithelial tight junctions. The PARD6-PARD3 complex links GTP- bound Rho small GTPases to atypical protein kinase C proteins (By similarity); PDZ domain containing	https://smart.embl.de/smart/DDvec.cgi?smart=376:PB1(18|98)+PDZ(168|251)+	84552,A8QM57,AAH60797.1,AB044556,AB178536,BAB40757.1,BAF92015.1,BC060797,CCDS12022,CCDS12022.1,ENSG00000178184,ENSP00000314604,ENSP00000314682,ENSP00000339433,ENSP00000343144,ENSP00000394775,ENSP00000466076,ENSP00000468735,ENST00000314741,ENST00000314762,ENST00000342065,ENST00000349704,ENST00000353265,ENST00000439978,ENST00000463384,ENST00000470488,HGNC:16076,HPA047017,Hs.654920,Hs.744708,K7ELH1,…	PARD6G
PDGFA	9606.ENSP00000346508	Platelet-derived growth factor subunit A; Growth factor that plays an essential role in the regulation of embryonic development, cell proliferation, cell migration, survival and chemotaxis. Potent mitogen for cells of mesenchymal origin. Required for normal lung alveolar septum formation during embryogenesis, normal development of the gastrointestinal tract, normal development of Leydig cells and…	https://smart.embl.de/smart/DDvec.cgi?smart=211:SIGNAL(1|20)+PDGF(94|181)+	3MJK,5154,AAA60045.1,AAA60046.1,AAA60047.1,AAB26566.1,AB451309,AB451439,AC147651,AJ238420,B5BU73,BAG70123.1,BAG70253.1,CAA27421.1,CAA29677.1,CAB005579,CAB59509.1,CCDS34578,CCDS34578.1,CCDS47524,CCDS47524.1,ENSG00000197461,ENSP00000345559,ENSP00000346508,ENSP00000351055,ENSP00000383572,ENSP00000383889,ENSP00000384673,ENSP00000388418,ENST00000344323,ENST00000354513,ENST00000358305,ENST00000400761,E…	PDGFA
PDGFB	9606.ENSP00000330382	Platelet-derived growth factor subunit B; Growth factor that plays an essential role in the regulation of embryonic development, cell proliferation, cell migration, survival and chemotaxis. Potent mitogen for cells of mesenchymal origin. Required for normal proliferation and recruitment of pericytes and vascular smooth muscle cells in the central nervous system, skin, lung, heart and placenta. Re…	https://smart.embl.de/smart/DDvec.cgi?smart=241:SIGNAL(1|20)+Pfam_PDGF_N(21|93)+PDGF(95|182)+	1PDG,3MJG,4HQU,4HQX,4QCI,5155,A0A024R1R5,A9UJN9,A9UJP0,AAA60349.1,AAA60552.1,AAA60553.1,AAA98793.1,AAH29822.1,AAH77725.1,BC029822,BC077725,Becaplermin,CAA25227.1,CAA25228.1,CAA25229.1,CAA25230.1,CAA26524.1,CAA26579.1,CAA27333.1,CAA58679.1,CAA67262.1,CAB011604,CAB018341,CAB02635.1,CAG30424.1,CAG46606.1,CAP58849.1,CCDS13987,CCDS13987.1,CCDS33650,CCDS33650.1,CR456538,CR541807,EAW60305.1,EAW60306.1,E…	PDGFB
PDGFC	9606.ENSP00000422464	Platelet-derived growth factor C; Growth factor that plays an essential role in the regulation of embryonic development, cell proliferation, cell migration, survival and chemotaxis. Potent mitogen and chemoattractant for cells of mesenchymal origin. Required for normal skeleton formation during embryonic development, especially for normal development of the craniofacial skeleton and for normal de…	https://smart.embl.de/smart/DDvec.cgi?smart=345:SIGNAL(1|22)+CUB(46|163)+PDGF(249|339)+	56034,AAF00049.1,AAF80597.1,AAI36663.1,AAK51637.1,AAQ88857.1,AAY40906.1,AB033831,AC092608,AC093325,AF091434,AF244813,AF260738,AK300480,AM922296,AY358493,B4DU34,B9EGR8,BAB03266.1,BAG62196.1,BC136662,CAP58278.1,CCDS3795,CCDS3795.1,EAX04874.1,EAX04875.1,ENSG00000145431,ENSP00000274071,ENSP00000410048,ENSP00000422464,ENSP00000424600,ENSP00000439728,ENSP00000442943,ENSP00000446162,ENST00000274071,ENST…	PDGFC
PDGFRA	9606.ENSP00000257290	Platelet-derived growth factor receptor alpha; Tyrosine-protein kinase that acts as a cell-surface receptor for PDGFA, PDGFB and PDGFC and plays an essential role in the regulation of embryonic development, cell proliferation, survival and chemotaxis. Depending on the context, promotes or inhibits cell proliferation and cell migration. Plays an important role in the differentiation of bone marrow…	https://smart.embl.de/smart/DDvec.cgi?smart=1089:SIGNAL(1|23)+IG(34|122)+IG_like(135|206)+IGc2(226|297)+IG(322|414)+TRANS(527|549)+TyrKc(593|950)+	1GQ5,2.7.10.1,5156,5GRN,5K5X,6A32,AAA60048.1,AAA96715.1,AAH15186.1,AAH63414.1,AK316578,Alpha platelet-derived growth factor receptor,B2RE69,BAA08742.1,BAG38166.1,BC015186,BC063414,CAB018143,CCDS3495,CCDS3495.1,CD molecules,CD140 antigen-like family member A,CD140A,CD140a,CD140a antigen,CHEMBL2007,D50001,D50017,D6RDX0,D6RG11,D6RIG5,D6RJH0,E9PBH0,EC 2.7.10.1,ENSG00000134853,ENSP00000257290,ENSP0000…	PDGFRA
PDGFRB	9606.ENSP00000261799	Platelet-derived growth factor receptor beta; Tyrosine-protein kinase that acts as cell-surface receptor for homodimeric PDGFB and PDGFD and for heterodimers formed by PDGFA and PDGFB, and plays an essential role in the regulation of embryonic development, cell proliferation, survival, differentiation, chemotaxis and migration. Plays an essential role in blood vessel development by promoting prol…	https://smart.embl.de/smart/DDvec.cgi?smart=1106:SIGNAL(1|32)+IG(39|121)+IGc2(226|298)+IG(325|416)+TRANS(534|556)+TyrKc(600|958)+	1GQ5,1H9O,1LWP,1SHA,2.7.10.1,2IUI,2L6W,2PLD,2PLE,3MJG,5159,602439,AAA36427.1,AAA60049.1,AAC51675.1,AAH32224.1,AC005895,AC011382,B5A957,BC032224,Beta platelet-derived growth factor receptor,CAB003842,CAB018144,CCDS4303,CCDS4303.1,CD molecules,CD140 antigen-like family member B,CD140B,CD140b,CHEMBL1913,E5RH16,E5RII0,E5RJ14,EC 2.7.10.1,ENSG00000113721,ENSP00000261799,ENSP00000286301,ENSP00000429218,…	PDGFRB
PECAM1	9606.ENSP00000457421	Platelet endothelial cell adhesion molecule; Cell adhesion molecule which is required for leukocyte transendothelial migration (TEM) under most inflammatory conditions. Tyr-690 plays a critical role in TEM and is required for efficient trafficking of PECAM1 to and from the lateral border recycling compartment (LBRC) and is also essential for the LBRC membrane to be targeted around migrating leuko…	https://smart.embl.de/smart/DDvec.cgi?smart=738:SIGNAL(1|27)+IG(42|128)+IG_like(241|322)+IG(332|403)+IG_like(422|483)+IG(508|595)+TRANS(603|625)+	2KY5,5175,5C14,5GNI,A0A075B738,A8K3S7,CCDS74132,CCDS74132.1,CD molecules,CD31,CD31 antigen,CD31/EndoCAM,D3DU31,ENSG00000261371,ENSP00000455663,ENSP00000455931,ENSP00000457218,ENSP00000457421,ENST00000561739,ENST00000563523,ENST00000563924,ENST00000564866,ENST00000566422,ENST00000566616,ENST00000568702,ENST00000569530,ENST00000569967,EndoCAM,GPIIA,GPIIA',HGNC:8823,Hs.376675,Hs.514412,Hs.707914,Hs.…	PECAM1
PELI1	9606.ENSP00000351789	E3 ubiquitin-protein ligase pellino homolog 1; E3 ubiquitin ligase catalyzing the covalent attachment of ubiquitin moieties onto substrate proteins. Involved in the TLR and IL-1 signaling pathways via interaction with the complex containing IRAK kinases and TRAF6. Mediates 'Lys-63'-linked polyubiquitination of IRAK1 allowing subsequent NF-kappa-B activation	https://smart.embl.de/smart/DDvec.cgi?smart=418:Pfam_Pellino(8|418)+	2.3.2.27,57162,AAG15393.1,AAG17451.1,AAH11419.1,AAH50019.1,AAH63611.1,AAQ76816.1,AAY24274.1,AC012368,AF300987,AF302505,AJ278859,AK027668,AK312441,AY364257,BAB55280.1,BAG35350.1,BC011419,BC050019,BC063611,CAC04320.1,CCDS1876,CCDS1876.1,E3 ubiquitin-protein ligase pellino homolog 1,EAW99948.1,EAW99949.1,EC 2.3.2.27,ENSG00000197329,ENSP00000351789,ENSP00000377920,ENST00000358912,ENST00000394397,ENST…	PELI1
PELI2	9606.ENSP00000267460	Pellino e3 ubiquitin protein ligase family member 2; E3 ubiquitin-protein ligase pellino homolog 2; E3 ubiquitin ligase catalyzing the covalent attachment of ubiquitin moieties onto substrate proteins. Involved in the TLR and IL-1 signaling pathways via interaction with the complex containing IRAK kinases and TRAF6. Mediates IL1B-induced IRAK1 'Lys-63'-linked polyubiquitination and possibly 'Lys-…	https://smart.embl.de/smart/DDvec.cgi?smart=420:Pfam_Pellino(10|420)+	2.3.2.27,3EGA,3EGB,57161,AAG15390.1,AAH09476.1,AF302502,AK315727,AL133605,AL138995,AL355073,B2RDY5,BAG38082.1,BC009476,CAH56388.1,CCDS9726,CCDS9726.1,DKFZP434G0715,E3 ubiquitin-protein ligase pellino homolog 2,EAW80689.1,EC 2.3.2.27,ENSG00000139946,ENSP00000267460,ENSP00000452666,ENSP00000453988,ENST00000267460,ENST00000559044,ENST00000561019,H0YK56,H0YNF4,HGNC:8828,HPA053182,Hs.657926,NM_021255,…	PELI2
PGF	9606.ENSP00000451040	Placental growth factor; Placenta growth factor; Growth factor active in angiogenesis and endothelial cell growth, stimulating their proliferation and migration. It binds to the receptor FLT1/VEGFR-1. Isoform PlGF-2 binds NRP1/neuropilin-1 and NRP2/neuropilin-2 in a heparin-dependent manner. Also promotes cell tumor growth	https://smart.embl.de/smart/DDvec.cgi?smart=170:SIGNAL(1|20)+PDGF(50|132)+	1FZV,1RV6,5228,AAB25832.2,AAB30462.2,AAD30179.1,AAH01422.1,AAH07255.1,AAH07789.1,AAP35846.1,ABY87550.1,AGC09600.1,BC001422,BC007255,BC007789,BT007182,CAA38698.1,CCDS55932,CCDS55932.1,CCDS73664,CCDS73664.1,CCDS9835,CCDS9835.1,CHEMBL1697671,D12S1900,EAW81207.1,ENSG00000119630,ENSP00000238607,ENSP00000256315,ENSP00000370364,ENSP00000385365,ENSP00000451040,ENSP00000451413,ENST00000238607,ENST00000256…	PGF
PIK3CB	9606.ENSP00000289153	Phosphatidylinositol-4,5-bisphosphate 3-kinase catalytic subunit alpha/beta/delta; Phosphatidylinositol 4,5-bisphosphate 3-kinase catalytic subunit beta isoform; Phosphoinositide-3-kinase (PI3K) that phosphorylates PtdIns (Phosphatidylinositol), PtdIns4P (Phosphatidylinositol 4- phosphate) and PtdIns(4,5)P2 (Phosphatidylinositol 4,5- bisphosphate) to generate phosphatidylinositol 3,4,5-trisphosph…	https://smart.embl.de/smart/DDvec.cgi?smart=1070:PI3K_p85B(41|118)+PI3K_rbd(180|288)+PI3K_C2(321|423)+PI3Ka(525|711)+PI3Kc(801|1067)+	2.7.1.153,5291,AAB29081.1,AAH03393.1,AAH22049.1,AAI14433.1,AC020890,AC067728,AC117389,AJ297549,AJ297550,AJ297551,AJ297552,AJ297553,AJ297554,AJ297555,AJ297556,AJ297557,AJ297558,AJ297559,AJ297560,AK302937,B4DZI3,BAG64095.1,BC003393,BC022049,BC114432,C9J345,C9JNF6,C9JYX0,CAB031938,CAC21449.1,CAH18210.1,CCDS3104,CCDS3104.1,CHEMBL3145,CR749357,D3DNF0,DKFZP779K1237,DKFZP779K1237-001,DKFZP779K1237-002,D…	PIK3CB
PIK3R1	9606.ENSP00000428056	Phosphoinositide-3-kinase regulatory subunit alpha/beta/delta; Phosphatidylinositol 3-kinase regulatory subunit alpha; Binds to activated (phosphorylated) protein-Tyr kinases, through its SH2 domain, and acts as an adapter, mediating the association of the p110 catalytic unit to the plasma membrane. Necessary for the insulin-stimulated increase in glucose uptake and glycogen synthesis in insulin-…	https://smart.embl.de/smart/DDvec.cgi?smart=724:SH3(6|78)+RhoGAP(126|298)+SH2(331|414)+Pfam_PI3K_P85_iSH2(431|599)+SH2(622|704)+	151680,1A0N,1AZG,1H9O,1PBW,1PHT,1PIC,1PKS,1PKT,2IUG,2IUH,2IUI,2RD0,2V1Y,3HHM,3HIZ,3I5R,3I5S,4A55,4JPS,4L1B,4L23,4L2Y,4OVU,4OVV,4WAF,4YKN,4ZOP,5295,5AUL,5FI4,5GJI,5ITD,5M6U,5SW8,5SWG,5SWO,5SWP,5SWR,5SWT,5SX8,5SX9,5SXA,5SXB,5SXC,5SXD,5SXE,5SXF,5SXI,5SXJ,5SXK,5UBT,5UK8,5UKJ,5UL1,5VLR,5XGH,5XGI,5XGJ,6NCT,6PYR,6PYU,AAB04140.1,AAH30815.1,AAH94795.1,AAO15359.1,AC016564,AC104120,AF279367,AFP86291.1,AFP86…	PIK3R1
PITX2	9606.ENSP00000304169	Paired-like homeodomain transcription factor 2; Pituitary homeobox 2; Controls cell proliferation in a tissue-specific manner and is involved in morphogenesis. During embryonic development, exerts a role in the expansion of muscle progenitors. May play a role in the proper localization of asymmetric organs such as the heart and stomach. Isoform PTX2C is involved in left-right asymmetry the develo…	https://smart.embl.de/smart/DDvec.cgi?smart=324:HOX(92|154)+Pfam_OAR(282|300)+	2L7F,2L7M,2LKX,5308,601765,A8K6C6,A8MUL9,AAC16257.1,AAC39716.1,AAC39717.1,AAC39718.1,AAH13998.1,AAI06011.1,AAK15048.1,AF048720,AF048721,AF048722,AF238048,AK127829,AK291591,AK313987,ALL1-responsive protein ARP1,ARP1,ASGD4,B2RA02,B3KXS0,BAF84280.1,BAG36699.1,BAG54582.1,BC013998,BC106010,Brx1,CCDS3692,CCDS3692.1,CCDS3693,CCDS3693.1,CCDS3694,CCDS3694.1,D6RBG8,D6RFI4,EAX06262.1,EAX06263.1,EAX06264.1,E…	PITX2
PKM	9606.ENSP00000320171	Pyruvate kinase m1/2; Pyruvate kinase PKM; Glycolytic enzyme that catalyzes the transfer of a phosphoryl group from phosphoenolpyruvate (PEP) to ADP, generating ATP. Stimulates POU5F1-mediated transcriptional activation. Plays a general role in caspase independent cell death of tumor cells. The ratio between the highly active tetrameric form and nearly inactive dimeric form determines whether glu…	https://smart.embl.de/smart/DDvec.cgi?smart=531:Pfam_PK(42|395)+Pfam_PK_C(410|528)+	179040,188555,1T5A,1ZJH,2.7.1.40,3BJF,3BJT,3G2G,3GQY,3GR4,3H6O,3ME3,3SRD,3SRF,3SRH,3U2Z,4B2D,4FXF,4FXJ,4G1N,4JPG,4QG6,4QG8,4QG9,4QGC,4RPP,4WJ8,4YJ5,5315,5X0I,5X1V,5X1W,6B6U,6GG3,6GG4,6GG5,6GG6,6NU1,6NU5,6NUB,A0A024R5Z9,A6NFK3,AAA36449.1,AAA36672.1,AAC39559.1,AAD47248.1,AAH00481.3,AAH07640.1,AAH07952.3,AAH12811.3,AAH19265.2,AAH35198.1,AAQ15274.1,ACJ13685.1,AF025439,AF157692,AK092369,AK222927,AK294…	PKM
PKN1	9606.ENSP00000343325	Serine/threonine-protein kinase N1; PKC-related serine/threonine-protein kinase involved in various processes such as regulation of the intermediate filaments of the actin cytoskeleton, cell migration, tumor cell invasion and transcription regulation. Part of a signaling cascade that begins with the activation of the adrenergic receptor ADRA1B and leads to the activation of MAPK14. Regulates the …	https://smart.embl.de/smart/DDvec.cgi?smart=948:Hr1(43|107)+Hr1(132|200)+Hr1(219|287)+C2(331|467)+S_TKc(621|880)+S_TK_X(881|945)+	1CXZ,1URF,2.7.11.13,2RMK,4NKG,4OTD,4OTG,4OTH,4OTI,5585,A8K7W5,AAB33345.1,AAC50209.1,AAH40061.1,AAH94766.1,AK123007,AK292130,AK313886,B2R9R4,B3KVN3,BAA05169.1,BAF84819.1,BAG36611.1,BAG53845.1,BC040061,BC094766,C2 domain containing protein kinases,CAB010278,CCDS42513,CCDS42513.1,CCDS42514,CCDS42514.1,CHEMBL3384,D26181,DBK,EC 2.7.11.13,ENSG00000123143,ENSP00000242783,ENSP00000343325,ENSP00000465842,…	PKN1
PKN2	9606.ENSP00000359552	Serine/threonine-protein kinase N2; PKC-related serine/threonine-protein kinase and Rho/Rac effector protein that participates in specific signal transduction responses in the cell. Plays a role in the regulation of cell cycle progression, actin cytoskeleton assembly, cell migration, cell adhesion, tumor cell invasion and transcription activation signaling processes. Phosphorylates CTTN in hyalur…	https://smart.embl.de/smart/DDvec.cgi?smart=984:Hr1(47|110)+Hr1(136|204)+Hr1(217|285)+C2(330|463)+S_TKc(657|916)+S_TK_X(917|981)+	2.7.11.13,4CRS,4RRV,5586,6CCY,6GBE,AAB33346.1,AAC50208.1,AAF22033.1,AAH62620.1,AAI25200.1,AC119426,AF118089,AK298595,AK300304,AK301066,AL136381,B1AL79,B4DQ21,B4DTP5,B4DVG1,BAG60783.1,BAG62057.1,BAG62673.1,BC062620,BC125199,C2 domain containing protein kinases,CAI23271.1,CCDS714,CCDS714.1,CCDS81350,CHEMBL3032,D3DT24,EAW73161.1,EAW73162.1,EAW73164.1,EC 2.7.11.13,ENSG00000065243,ENSP00000234531,ENSP…	PKN2
PKP2	9606.ENSP00000070846	Plakophilin-2; May play a role in junctional plaques; Armadillo repeat containing	https://smart.embl.de/smart/DDvec.cgi?smart=881:ARM(384|424)+ARM(426|468)+ARM(570|616)+ARM(718|758)+	3TT9,5318,A0AV37,AAH94762.1,AAI26200.1,AAI43967.1,AC087311,AC087588,ACD03459.1,ACD13292.1,ACD13293.1,ACD13295.1,ARVD9,Armadillo repeat containing,B8QFA1,B8QGS6,B8QGS7,B8QGS9,BC094762,BC126199,BC143966,CAA66264.1,CAA66265.1,CCDS31771,CCDS31771.1,CCDS8731,CCDS8731.1,D3DUW9,EAW88511.1,EAW88514.1,EAW88515.1,ENSG00000057294,ENSP00000070846,ENSP00000342800,ENSP00000441207,ENSP00000478295,ENSP0000048138…	PKP2
PLAU	9606.ENSP00000361850	Urokinase-type plasminogen activator; Specifically cleaves the zymogen plasminogen to form the active enzyme plasmin	https://smart.embl.de/smart/DDvec.cgi?smart=431:EGF(10|63)+KR(68|153)+Tryp_SPc(178|419)+	1C5W,1C5X,1C5Y,1C5Z,1EJN,1F5K,1F5L,1F92,1FV9,1GI7,1GI8,1GI9,1GJ7,1GJ8,1GJ9,1GJA,1GJB,1GJC,1GJD,1KDU,1LMW,1O3P,1O5A,1O5B,1O5C,1OWD,1OWE,1OWH,1OWI,1OWJ,1OWK,1SC8,1SQA,1SQO,1SQT,1U6Q,1URK,1VJ9,1VJA,1W0Z,1W10,1W11,1W12,1W13,1W14,2FD6,2I9A,2I9B,2NWN,2O8T,2O8U,2O8W,2R2W,2VIN,2VIO,2VIP,2VIQ,2VIV,2VIW,2VNT,3.4.21.68,3.4.21.73,3BT1,3BT2,3IG6,3KGP,3KHV,3KID,3M61,3MHW,3MWI,3OX7,3OY5,3OY6,3PB1,3QN7,3U73,4DVA…	PLAU
PLAUR	9606.ENSP00000339328	Urokinase plasminogen activator surface receptor; Acts as a receptor for urokinase plasminogen activator. Plays a role in localizing and promoting plasmin formation. Mediates the proteolysis-independent signal transduction activation effects of U-PA. It is subject to negative-feedback regulation by U-PA which cleaves it into an inactive form; CD molecules	https://smart.embl.de/smart/DDvec.cgi?smart=335:SIGNAL(1|22)+LU(23|110)+LU(115|207)+LU(214|301)+	1YWH,2FD6,2I9B,3BT1,3BT2,3U73,3U74,4K24,4QTI,5329,A8K409,AAA17978.1,AAA17979.1,AAA59862.1,AAB60333.1,AAB60690.1,AAC32739.1,AAD14289.1,AAD17387.1,AAD17388.1,AAD17389.1,AAF71751.1,AAH02788.1,AAK31795.1,AAN86351.1,AAT52166.1,AAT52167.1,AAT52168.1,AC006953,AF257789,AK290774,AY029180,AY194849,AY620435,AY620436,AY620437,BAF83463.1,BC002788,CAA35981.1,CAA52191.1,CAG33233.1,CCDS12628,CCDS12628.1,CCDS3304…	PLAUR
PLCG1	9606.ENSP00000244007	1-phosphatidylinositol 4,5-bisphosphate phosphodiesterase gamma-1; Mediates the production of the second messenger molecules diacylglycerol (DAG) and inositol 1,4,5-trisphosphate (IP3). Plays an important role in the regulation of intracellular signaling cascades. Becomes activated in response to ligand- mediated activation of receptor-type tyrosine kinases, such as PDGFRA, PDGFRB, FGFR1, FGFR2, …	https://smart.embl.de/smart/DDvec.cgi?smart=1291:PH(33|144)+PLCXc(320|464)+PH(489|680)+PH(804|933)+PLCYc(953|1070)+C2(1089|1192)+	1HSQ,2HSP,3.1.4.11,4EY0,4FBN,5335,AAA36452.1,AAI36467.1,AAI44137.1,ABB84466.1,B7ZLY7,B9EGH4,BC136466,BC144136,C2 domain containing phospholipases,CAA18537.1,CAB004277,CCDS13313,CCDS13313.1,CCDS13314,CCDS13314.1,CHEMBL3964,DQ297143,E1P5W4,EAW75991.1,EAW75992.1,EC 3.1.4.11,EF-hand domain containing,ENSG00000124181,ENSP00000244007,ENSP00000343423,ENSP00000351127,ENSP00000362368,ENSP00000362369,ENSP0…	PLCG1
PLD1	9606.ENSP00000342793	Phospholipase D1; Implicated as a critical step in numerous cellular pathways, including signal transduction, membrane trafficking, and the regulation of mitosis. May be involved in the regulation of perinuclear intravesicular membrane traffic (By similarity); Phospholipases	https://smart.embl.de/smart/DDvec.cgi?smart=1074:PX(79|209)+PH(220|330)+PLDc(459|486)+PLDc(891|918)+	3.1.4.4,5337,AAB49031.1,AAH68976.1,AAL55840.1,AB209907,AC008134,AC078953,AF318333,AJ276230,BAD93144.1,BC068976,C9IY79,CAB004527,CAB76564.1,CCDS3216,CCDS3216.1,CCDS46957,CCDS46957.1,CHEMBL2536,CVDD,Choline phosphatase 1,EC 3.1.4.4,ENSG00000075651,ENSP00000264608,ENSP00000323211,ENSP00000323239,ENSP00000328422,ENSP00000339936,ENSP00000340326,ENSP00000342271,ENSP00000342793,ENSP00000348681,ENSP00000…	PLD1
PLG	9606.ENSP00000308938	Plasminogen; Plasmin dissolves the fibrin of blood clots and acts as a proteolytic factor in a variety of other processes including embryonic development, tissue remodeling, tumor invasion, and inflammation. In ovulation, weakens the walls of the Graafian follicle. It activates the urokinase-type plasminogen activator, collagenases and several complement zymogens, such as C1 and C5. Cleavage of f…	https://smart.embl.de/smart/DDvec.cgi?smart=810:SIGNAL(1|19)+PAN_AP(20|97)+KR(101|183)+KR(184|264)+KR(273|354)+KR(375|456)+KR(479|562)+Tryp_SPc(580|803)+	1B2I,1BML,1BUI,1CEA,1CEB,1DDJ,1HPJ,1HPK,1I5K,1KI0,1KRN,1L4D,1L4Z,1PK4,1PKR,1PMK,1QRZ,1RJX,2DOH,2DOI,2KNF,2L0S,2PK4,3.4.21.7,3UIR,4A5T,4CIK,4DCB,4DUR,4DUU,5340,5HPG,5UGD,5UGG,6D3X,6D3Y,6D3Z,6D40,6OG4,6OQJ,6OQK,A6PVI2,AAA36451.1,AAA60113.1,AAA60123.1,AAA60124.1,AAH60513.1,AAN85555.1,AK298338,AY192161,Activation peptide,Angiostatin,B4DPH4,BAG60586.1,BC060513,CAA28831.1,CAB000668,CAB016678,CAH18148.1…	PLG
POSTN	9606.ENSP00000369071	Periostin; Induces cell attachment and spreading and plays a role in cell adhesion. Enhances incorporation of BMP1 in the fibronectin matrix of connective tissues, and subsequent proteolytic activation of lysyl oxidase LOX (By similarity); Gla domain containing	https://smart.embl.de/smart/DDvec.cgi?smart=836:SIGNAL(1|21)+FAS1(133|233)+FAS1(270|368)+FAS1(404|495)+FAS1(532|631)+	10631,5WT7,5YJG,5YJH,A0A024RDS2,A0A024RDT5,AAI06710.1,AAI06711.1,AAN17733.1,AAY15840.1,ABY86630.1,ABY86631.1,ABY86633.1,ADA79517.1,AL646087,AY140646,AY918092,B1ALD8,B1ALD9,BAA02836.1,BAA02837.1,BC106709,BC106710,C0IMJ1,C0IMJ2,C0IMJ4,CAH70104.1,CAH70107.1,CAH73568.1,CAH73569.1,CCDS45034,CCDS45034.1,CCDS53864,CCDS53864.1,CCDS66530,CCDS66530.1,CCDS66531,CCDS66531.1,CCDS81764,CCDS9364,CCDS9364.1,D136…	POSTN
POU5F1	9606.ENSP00000259915	POU domain, class 5, transcription factor 1; Transcription factor that binds to the octamer motif (5'-ATTTGCAT-3'). Forms a trimeric complex with SOX2 on DNA and controls the expression of a number of genes involved in embryonic development such as YES1, FGF4, UTF1 and ZFP206. Critical for early embryogenesis and for embryonic stem cell pluripotency	https://smart.embl.de/smart/DDvec.cgi?smart=360:POU(138|212)+HOX(230|292)+	5460,A6NCS1,A6NLL8,AAB35990.1,AAI17436.1,AAI17438.1,AB088113,AB103619,AB202105,ACZ95699.1,ACZ95700.1,ADE48539.1,ADE48541.1,ADE48542.1,ADE48545.1,ADE48547.1,ADE48553.1,ADE48557.1,ADE48559.1,ADW77314.1,ADW77316.1,ADW77318.1,ADW77320.1,ADW77321.1,ADW77322.1,ADW77323.1,ADW77324.1,ADW77325.1,ADW77326.1,ADW77327.1,AGG40970.1,BAB63311.1,BAC54946.1,BAE78630.1,BAF31281.1,BC117435,BC117437,BX088580,CAA7795…	POU5F1
PPARG	9606.ENSP00000287820	Peroxisome proliferator-activated receptor gamma; Nuclear receptor that binds peroxisome proliferators such as hypolipidemic drugs and fatty acids. Once activated by a ligand, the nuclear receptor binds to DNA specific PPAR response elements (PPRE) and modulates the transcription of its target genes, such as acyl-CoA oxidase. It therefore controls the peroxisomal beta-oxidation pathway of fatty a…	https://smart.embl.de/smart/DDvec.cgi?smart=505:Pfam_PPARgamma_N(31|108)+ZnF_C4(136|206)+HOLI(315|474)+	131445,1FM6,1FM9,1I7I,1K74,1KNU,1NYX,1PRG,1RDT,1WM0,1ZEO,1ZGY,2ATH,2F4B,2FVJ,2G0G,2G0H,2GTK,2HFP,2HWQ,2HWR,2I4J,2I4P,2I4Z,2OM9,2P4Y,2POB,2PRG,2Q59,2Q5P,2Q5S,2Q61,2Q6R,2Q6S,2Q8S,2QMV,2VSR,2VST,2VV0,2VV1,2VV2,2VV3,2VV4,2XKW,2YFE,2ZK0,2ZK1,2ZK2,2ZK3,2ZK4,2ZK5,2ZK6,2ZNO,2ZVT,3ADS,3ADT,3ADU,3ADV,3ADW,3ADX,3AN3,3AN4,3B0Q,3B0R,3B1M,3B3K,3BC5,3CDP,3CDS,3CS8,3CWD,3D6D,3DZU,3DZY,3E00,3ET0,3ET3,3FEJ,3FUR,3G…	PPARG
PPIC	9606.ENSP00000303057	Peptidyl-prolyl cis-trans isomerase C; PPIases accelerate the folding of proteins. It catalyzes the cis-trans isomerization of proline imidic peptide bonds in oligopeptides; Cyclophilin peptidylprolyl isomerases	https://smart.embl.de/smart/DDvec.cgi?smart=212:SIGNAL(1|28)+Pfam_Pro_isomerase(41|198)+	2ESL,5.2.1.8,5480,A4LBB5,AAB31350.1,AAH02678.1,ABO43038.1,BC002678,CCDS4133,CCDS4133.1,CHEMBL2424505,CYPC,Cyclophilin C,Cyclophilin peptidylprolyl isomerases,EAW48878.1,EC 5.2.1.8,EF506885,ENSG00000168938,ENSP00000303057,ENSP00000388929,ENST00000306442,ENST00000415659,HGNC:9256,HPA039163,Hs.110364,NM_000943,NM_000943.4,NP_000934,NP_000934.1,NX_P45877,OMIM:123842,OTTHUMG00000128921,OTTHUMP00000159…	PPIC
PPP1R12A	9606.ENSP00000389168	Protein phosphatase 1 regulatory subunit 12A; Key regulator of protein phosphatase 1C (PPP1C). Mediates binding to myosin. As part of the PPP1C complex, involved in dephosphorylation of PLK1. Capable of inhibiting HIF1AN- dependent suppression of HIF1A activity; Ankyrin repeat domain containing	https://smart.embl.de/smart/DDvec.cgi?smart=1030:ANK(38|68)+ANK(72|101)+ANK(105|134)+ANK(138|168)+ANK(198|227)+ANK(231|260)+COIL(332|355)+COIL(713|761)+Pfam_PRKG1_interact(931|1030)+	2KJY,4659,5HUZ,AAH47898.1,AAH92481.1,AAI11753.1,AAM49717.1,AAQ88438.1,AB042196,AC018476,AC074270,AF458589,AK302692,AY380574,Ankyrin repeat domain containing,B4DZ09,BAA22378.1,BAB39107.1,BAG63921.1,BC047898,BC092481,BC111752,CCDS44947,CCDS44947.1,CCDS44948,CCDS44948.1,CCDS58259,CCDS58259.1,CCDS58260,CCDS58260.1,D87930,ENSG00000058272,ENSP00000261207,ENSP00000325361,ENSP00000325542,ENSP00000340395,…	PPP1R12A
PREX1	9606.ENSP00000361009	Phosphatidylinositol 3,4,5-trisphosphate-dependent Rac exchanger 1 protein; Functions as a RAC guanine nucleotide exchange factor (GEF), which activates the Rac proteins by exchanging bound GDP for free GTP. Its activity is synergistically activated by phosphatidylinositol 3,4,5-trisphosphate and the beta gamma subunits of heterotrimeric G protein. May function downstream of heterotrimeric G prot…	https://smart.embl.de/smart/DDvec.cgi?smart=1659:RhoGEF(53|239)+PH(272|394)+DEP(423|496)+DEP(524|597)+PDZ(633|706)+PDZ(717|788)+	3QIK,4YON,57580,5D27,5D3V,5D3W,5D3X,5D3Y,5FI0,5FI1,AAH53616.1,AB037836,AJ320261,AL035106,AL133342,AL136579,AL445192,AL832913,BAA92653.2,BC053616,CAB66514.1,CAC86401.1,CAH10614.1,CAI23274.1,CAI39886.1,CAI43186.1,CCDS13410,CCDS13410.1,E1P5X9,EAW75684.1,EAW75685.1,ENSG00000124126,ENSP00000262976,ENSP00000320196,ENSP00000323038,ENSP00000361009,ENSP00000379522,ENSP00000379525,ENSP00000434632,ENSP00000…	PREX1
PRKCA	9606.ENSP00000408695	Protein kinase C alpha type; Calcium-activated, phospholipid- and diacylglycerol (DAG)-dependent serine/threonine-protein kinase that is involved in positive and negative regulation of cell proliferation, apoptosis, differentiation, migration and adhesion, tumorigenesis, cardiac hypertrophy, angiogenesis, platelet function and inflammation, by directly phosphorylating targets such as RAF1, BCL2, …	https://smart.embl.de/smart/DDvec.cgi?smart=672:C1(37|86)+C1(102|151)+C2(172|275)+S_TKc(339|597)+S_TK_X(598|660)+	2.7.11.1,2.7.11.13,2ELI,3IW4,4DNL,4RA4,5578,AAA60098.1,AAG6,AAH53321.1,AAI09274.1,AAI09275.1,AAK84184.1,AB451258,AB451383,AC005918,AC005988,AC006263,AC006947,AC009452,AC060796,AF395829,AGC09604.1,B5BU22,BAG70072.1,BAG70197.1,BC053321,BC109273,BC109274,C2 domain containing protein kinases,CAA36718.1,CAB003844,CAB016290,CCDS11664,CCDS11664.1,Classical protein kinase C alpha type ,EAW89014.1,EC 2.7.…	PRKCA
PRKCI	9606.ENSP00000295797	Protein kinase C iota type; Calcium- and diacylglycerol-independent serine/ threonine-protein kinase that plays a general protective role against apoptotic stimuli, is involved in NF-kappa-B activation, cell survival, differentiation and polarity, and contributes to the regulation of microtubule dynamics in the early secretory pathway. Is necessary for BCR-ABL oncogene-mediated resistance to apop…	https://smart.embl.de/smart/DDvec.cgi?smart=596:PB1(25|106)+C1(141|190)+S_TKc(254|522)+S_TK_X(523|586)+	1VD2,1WMH,1ZRZ,2.7.11.13,300094,3A8W,3A8X,3ZH8,5584,5LI1,5LI9,5LIH,6ILZ,AAA60171.1,AAB17011.1,AAH22016.3,Atypical protein kinase C iota type ,Atypical protein kinase C-lambda/iota,BC022016,CCDS3212,CCDS3212.2,D3DNQ4,DXS1179E,EAW78513.1,EAW78515.1,EC 2.7.11.13,ENSG00000163558,ENSP00000295797,ENSP00000376483,ENST00000295797,ENST00000392722,ENST00000476635,ENST00000482353,ENST00000483697,ENST0000048…	PRKCI
PRKCZ	9606.ENSP00000367830	Protein kinase C zeta type; Calcium- and diacylglycerol-independent serine/threonine-protein kinase that functions in phosphatidylinositol 3-kinase (PI3K) pathway and mitogen-activated protein (MAP) kinase cascade, and is involved in NF-kappa-B activation, mitogenic signaling, cell proliferation, cell polarity, inflammatory response and maintenance of long-term potentiation (LTP). Upon lipopolysa…	https://smart.embl.de/smart/DDvec.cgi?smart=592:PB1(15|98)+C1(131|180)+S_TKc(252|518)+S_TK_X(519|582)+	2.7.11.1,2.7.11.13,5590,A8K4N0,A8MU64,AAA36488.1,AAH08058.1,AAH14270.1,AAP35745.1,AK290995,AK294649,AK294782,AL162271,AL645703,Atypical protein kinase C zeta type ,B7Z2J7,BAF83684.1,BAH11833.1,BAH11883.1,BC008058,BC014270,BT007082,CAA78813.1,CAB004533,CAI15438.1,CAI21535.1,CCDS37,CCDS37.1,CCDS41229,CCDS41229.1,CCDS55563,CCDS55563.1,CHEMBL3438,D6RAN5,D6RAU1,D6RBD4,D6RC84,D6RCN4,D6RD31,D6RDM0,D6REZ…	PRKCZ
PROC	9606.ENSP00000234071	Vitamin K-dependent protein C; Protein C is a vitamin K-dependent serine protease that regulates blood coagulation by inactivating factors Va and VIIIa in the presence of calcium ions and phospholipids. Exerts a protective effect on the endothelial cell barrier function; Belongs to the peptidase S1 family	https://smart.embl.de/smart/DDvec.cgi?smart=461:SIGNAL(1|18)+GLA(24|87)+EGF_CA(88|132)+EGF(139|176)+Tryp_SPc(211|445)+	1AUT,1LQV,1PCU,2PCT,3.4.21.69,3F6U,3JTC,4DT7,5624,AAA60164.1,AAA60165.1,AAA60166.1,AAB26335.1,AAH34377.1,AAK56377.1,AAQ24849.1,AAY15044.1,AB083698,AB083699,AF378903,AK298280,AK298454,APC,AY348553,Activation peptide,Anticoagulant protein C,Autoprothrombin IIA,B4DPC8,B4DPQ7,BAC21170.1,BAC21171.1,BAG60540.1,BAG60669.1,BC034377,Blood coagulation factor XIV,CAA26528.1,CAB016721,CAB016792,CCDS2145,CCDS…	PROC
PROP1	9606.ENSP00000311290	Homeobox protein prophet of Pit-1; Possibly involved in the ontogenesis of pituitary gonadotropes, as well as somatotropes, lactotropes and caudomedial thyrotropes; PRD class homeoboxes and pseudogenes	https://smart.embl.de/smart/DDvec.cgi?smart=226:HOX(69|131)+	5626,AAC27900.1,AAC77453.1,AAC77454.1,AAH69076.1,AF041139,AF041140,AF041141,AF076214,AF076215,BC069076,CCDS4430,CCDS4430.1,CPHD2,ENSG00000175325,ENSP00000311290,ENST00000308304,HGNC:9455,Homeobox protein prophet of Pit-1,Hs.158301,NM_006261,NM_006261.4,NP_006252,NP_006252.3,NX_O75360,O75360,OMIM:601538,OTTHUMG00000130887,OTTHUMP00000161487,OTTHUMT00000253472,PRD class homeoboxes and pseudogenes,P…	PROP1
PSEN1	9606.ENSP00000326366	Presenilin-1; Catalytic subunit of the gamma-secretase complex, an endoprotease complex that catalyzes the intramembrane cleavage of integral membrane proteins such as Notch receptors and APP (amyloid-beta precursor protein). Requires the presence of the other members of the gamma-secretase complex for protease activity. Plays a role in Notch and Wnt signaling cascades and regulation of downstrea…	https://smart.embl.de/smart/DDvec.cgi?smart=467:PSN(130|453)+	2KR6,3.4.23.-,4UIS,5663,5A63,5FN2,5FN3,5FN4,5FN5,6IDF,6IYC,A0A024R6A3,A22.001,AAB05894.1,AAB05895.1,AAB46370.1,AAB46371.1,AAB46416.1,AAC97960.1,AAF19253.1,AAF19254.1,AAH11729.1,AAL16811.1,ACNINV3,AD3,AF416717,AJ008005,AK312531,Alzheimer disease 3,B2R6D3,BAA20883.1,BAG35430.1,BC011729,CAA07825.1,CAB006844,CCDS9812,CCDS9812.1,CCDS9813,CCDS9813.1,D84149,E7ES96,EAW81092.1,EAW81097.1,EC 3.4.23.-,ENSG0…	PSEN1
PTEN	9606.ENSP00000361021	Phosphatase and tensin homolog; Tumor suppressor. Acts as a dual-specificity protein phosphatase, dephosphorylating tyrosine-, serine- and threonine- phosphorylated proteins. Also acts as a lipid phosphatase, removing the phosphate in the D3 position of the inositol ring from phosphatidylinositol 3,4,5-trisphosphate, phosphatidylinositol 3,4-diphosphate, phosphatidylinositol 3- phosphate and inos…	https://smart.embl.de/smart/DDvec.cgi?smart=403:Pfam_DSPc(67|173)+PTEN_C2(188|349)+	10q23del,1D5R,2KYL,3.1.3.16,3.1.3.48,3.1.3.67,4O1V,5728,5BUG,5BZX,5BZZ,602084,A0A024QYR6,AAB66902.1,AAC08699.1,AAC51182.1,AAC51183.1,AAD13528.1,AAD38372.1,AAH05821.1,AAY57327.1,ADM26753.1,ADM26754.1,ADM26755.1,ADM26756.1,ADM26759.1,AEZ67429.1,AEZ67430.1,AEZ67432.1,AEZ67433.1,AEZ67434.1,AEZ67435.1,AEZ67436.1,AEZ67437.1,AEZ67438.1,AF000726,AF000727,AF000728,AF000729,AF000730,AF000731,AF000732,AF000…	PTEN
PTK2	9606.ENSP00000341189	Focal adhesion kinase 1; Non-receptor protein-tyrosine kinase that plays an essential role in regulating cell migration, adhesion, spreading, reorganization of the actin cytoskeleton, formation and disassembly of focal adhesions and cell protrusions, cell cycle progression, cell proliferation and apoptosis. Required for early embryonic development and placenta development. Required for embryonic …	https://smart.embl.de/smart/DDvec.cgi?smart=1065:B41(31|258)+TyrKc(422|676)+Pfam_Focal_AT(927|1059)+	1K04,1K05,1MP8,1OW6,1OW7,1OW8,2.7.10.1,2.7.10.2,2ETM,2IJM,2RA7,3B71,3BZ3,3PXK,3S9O,4EBV,4EBW,4GU6,4GU9,4I4E,4I4F,4K8A,4K9Y,4KAB,4KAO,4NY0,4Q9S,5747,600500,6I8Z,AAA35819.1,AAA58469.1,AAH35404.1,AC100860,AC105009,AC105235,AK094999,AK294873,AK301557,AK304356,B4DH13,B4DWJ1,B4E2N6,BAC04470.1,BAG57974.1,BAG63053.1,BAG65198.1,BC035404,CAB004036,CCDS56557,CCDS56557.1,CCDS6381,CCDS6381.1,CHEMBL2695,E5RFW9…	PTK2
PTK2B	9606.ENSP00000380638	Protein-tyrosine kinase 2-beta; Non-receptor protein-tyrosine kinase that regulates reorganization of the actin cytoskeleton, cell polarization, cell migration, adhesion, spreading and bone remodeling. Plays a role in the regulation of the humoral immune response, and is required for normal levels of marginal B-cells in the spleen and normal migration of splenic B-cells. Required for normal macro…	https://smart.embl.de/smart/DDvec.cgi?smart=1009:B41(35|265)+TyrKc(425|679)+Pfam_Focal_AT(870|1002)+	2.7.10.2,2185,2FO6,2LK4,3CC6,3ET7,3FZO,3FZP,3FZR,3FZS,3FZT,3GM1,3GM2,3GM3,3H3C,3U3F,4EKU,4H1J,4H1M,4R32,4XEF,4XEK,4XEV,5TO8,5TOB,AAB35701.1,AAB47217.1,AAC05330.1,AAC50203.1,AAH36651.1,AAH42599.1,AC010856,AC124649,BAA08289.1,BC036651,BC042599,C9JHV9,CAB003850,CADTK,CAK-beta,CAKB,CCDS6057,CCDS6057.1,CCDS6058,CCDS6058.1,CHEMBL5469,Calcium-dependent tyrosine kinase,Cell adhesion kinase beta,D3DST0,D4…	PTK2B
[truncated: 143 more rows]

## Sheet: 74PLT  Disease
#term ID	term description	observed gene count	background gene count	strength	false discovery rate	matching proteins in your network (IDs)	matching proteins in your network (labels)
[truncated: 10 more rows]

## Sheet: 74 PLT Molecular Function GOMF
#term ID	term description	observed gene count	background gene count	strength	false discovery rate	matching proteins in your network (IDs)	matching proteins in your network (labels)
[truncated: 36 more rows]

## Sheet: 74 PLT molecular process goMP 
#term ID	term description	observed gene count	background gene count	strength	false discovery rate	matching proteins in your network (IDs)	matching proteins in your network (labels)
[truncated: 98 more rows]

[truncated: 2 more sheets: 74 PLT cellular component goCC, 74 PLT reactome]
